# Supplementary material for: Construct validity of the Arabic version of the opinion relative to integration of student with disabilities scale
Source: PLoS One. 2026 Feb 13;21(2):e0343152. doi: 10.1371/journal.pone.0343152 (PMC12904375; doi:10.1371/journal.pone.0343152)
Supplement: S1 Data — (XLSX) [file pone.0343152.s001.xlsx]

## Sheet: Rawdata
Variable	GenderAll	EducationalLEVELall	yearsofEXp	AgeAll	w1	w2	w3	w4	w5	w6	w7	w8	w9	w10	w11	w12	w13	w14	w15	w16	w17	w18	w19	w20	w21	w22	w23	w24	w25	Q1	Q2	Q3	Q4	Q5	Q6	Q7	Q8	Q9	Q10	Q11	Q12	Q13	Q14	Q15	SU1	SU2	SU3	SU4	SU5
Label	gender		years of experience (numbers only)	gae (numbers only)	w1	w2	w3	w4	w5	w6	w7	w8	w9	w10	w11	w12	w13	w14	w15	w16	w17	w18	w19	w20	w21	w22	w23	w24	w25	Q1	Q2	Q3	Q4	Q5	Q6	Q7	Q8	Q9	Q10	Q11	Q12	Q13	Q14	Q15	U1	U2	U3	U4	U5
	1	1	14	2	3	3	3	3	3	3	3	3	3	3	3	3	3	3	2	3	3	3	3	3	3	3	3	3	3	4	4	4	4	4	4	4	4	4	4	4	4	4	4	4	3	3	3	3	3
	1	1	12	1	4	4	3	3	3	4	4	5	2	4	4	3	4	2	4	2	3	4	3	4	2	3	2	2	4	4	4	6	4	5	4	4	5	5	6	6	6	5	2	1	2	3	3	3	3
	1	1	10	1	5	5	5	5	4	4	3	4	4	4	3	3	4	3	4	3	4	4	4	4	4	4	4	2	4	4	6	6	6	6	6	6	5	5	6	5	6	6	5	5	2	2	2	3	3
	1	1	10	1	2	1	3	3	3	4	2	4	2	2	2	2	4	4	5	1	2	3	3	3	3	4	3	3	3	3	2	5	6	6	6	6	4	6	6	7	6	5	4	4	1	1	1	1	1
	1	1	13	1	4	3	3	3	4	3	3	3	2	2	4	2	5	3	4	1	4	4	4	5	4	4	3	1	2	2	3	7	7	7	7	7	4	5	7	7	5	6	4	5	3	4	3	1	3
	1	1	10	1	5	5	5	5	4	4	4	4	3	4	5	4	4	4	5	3	3	4	4	4	4	4	5	5	5	6	7	7	7	7	6	6	5	6	7	6	6	7	6	5	1	1	1	1	1
	1	2	9	1	5	5	5	5	3	5	3	5	3	3	3	5	4	3	3	2	3	4	4	4	4	4	4	4	4	7	7	7	6	7	6	6	4	6	7	6	6	6	6	5	1	1	1	2	1
	1	1	12	1	3	2	3	3	3	3	2	3	2	3	3	2	3	3	3	1	3	3	3	3	3	2	2	3	4	4	4	4	3	4	2	3	3	3	3	5	5	2	4	4	4	3	2	2	2
	1	1	14	1	4	4	5	5	3	3	3	4	3	4	5	3	3	3	5	3	4	4	5	3	3	3	4	4	5	5	6	6	6	6	4	5	5	5	6	7	6	6	6	7	1	1	1	2	2
	1	1	15	1	4	2	5	5	4	5	4	4	3	4	5	3	5	4	5	4	3	5	3	5	5	5	3	3	3	4	6	7	7	7	7	7	5	5	6	5	6	7	6	3	2	3	1	1	1
	1	1	16	2	5	5	3	4	5	5	5	5	5	5	5	3	4	2	4	5	4	4	4	5	4	4	5	5	5	4	7	7	7	7	7	7	4	6	7	7	6	7	5	4	5	4	5	5	5
	1	1	7	1	4	4	5	5	4	4	3	3	4	3	4	3	3	3	5	2	3	4	3	4	3	3	4	4	5	5	6	7	1	6	5	5	4	5	7	5	4	6	3	3	3	3	3	2	2
	1	2	12	1	4	5	5	5	4	4	4	5	4	4	5	4	4	4	5	4	4	4	5	4	5	4	4	4	5	6	7	6	6	6	6	6	6	6	7	6	6	7	6	6	1	1	1	1	1
	1	1	12	1	4	5	5	5	4	5	3	5	3	5	5	2	3	3	4	3	3	4	5	4	5	3	5	3	3	3	6	7	7	6	7	7	7	6	7	7	6	6	6	7	1	1	1	2	1
	1	1	9	1	4	5	5	5	4	5	3	4	3	4	5	3	3	2	3	5	4	4	5	5	3	4	2	1	4	6	7	7	7	7	7	5	5	5	7	7	7	5	7	5	1	1	1	1	1
	1	1	11	1	5	5	4	5	4	5	5	4	4	4	3	3	4	4	5	4	5	4	4	5	4	4	4	4	5	4	6	7	6	6	6	6	4	6	5	6	6	6	5	7	1	1	1	1	1
	1	1	11	1	4	5	5	5	3	4	3	5	2	2	4	3	4	3	4	3	3	4	4	5	5	4	3	3	4	6	7	6	6	6	6	7	6	4	7	5	6	6	6	5	1	1	1	1	1
	1	1	9	1	5	5	5	5	5	5	4	4	3	4	5	3	3	2	3	4	4	5	5	5	5	4	5	2	3	5	5	7	6	6	7	3	4	7	7	5	7	7	7	7	1	1	1	1	1
	1	1	10	1	5	3	4	5	4	4	4	4	3	4	4	3	4	3	4	3	4	4	4	3	4	3	4	3	4	5	6	7	7	6	6	6	5	6	6	4	6	6	6	5	2	2	1	2	2
	1	1	8	1	5	3	4	4	3	3	3	4	3	3	4	5	3	2	4	1	2	3	3	3	2	3	3	3	3	6	4	6	4	4	4	4	4	4	5	4	4	5	5	3	3	3	3	2	3
	1	1	12	1	4	4	5	3	4	4	3	4	3	4	5	4	3	3	4	4	4	4	4	3	5	3	4	3	4	6	6	7	7	7	5	5	5	4	6	6	6	7	5	5	1	1	1	1	1
	1	1	13	1	4	4	4	5	4	4	3	4	4	3	5	4	4	3	4	3	4	4	4	4	3	4	4	4	4	6	6	7	5	6	6	6	6	6	5	6	6	6	7	6	2	2	1	2	2
	1	1	11	1	3	5	3	4	4	3	3	4	4	4	5	3	3	3	4	3	4	4	4	4	4	3	4	4	4	5	6	6	3	6	6	6	5	6	6	6	6	7	6	5	2	2	2	3	3
	2	1	9	2	5	5	3	5	4	5	4	5	4	4	5	4	4	3	3	4	5	5	5	4	4	5	4	4	4	5	7	7	6	6	6	6	6	6	7	7	7	7	6	5	1	1	1	2	1
	2	1	1	1	4	4	4	5	3	4	4	4	3	4	4	3	3	3	3	4	4	5	4	4	4	4	4	4	4	5	6	6	5	6	5	7	6	5	5	6	5	6	5	5	2	2	2	3	2
	2	2	2	1	5	4	3	4	3	4	4	2	2	3	4	2	3	2	3	3	3	3	3	3	3	5	3	3	5	3	5	5	4	3	7	7	7	7	6	4	6	5	5	7	1	1	1	1	1
	2	1	7	1	5	4	5	5	5	4	3	5	4	5	5	3	4	4	5	4	5	4	5	5	3	4	5	3	5	6	7	6	7	6	7	7	6	5	6	6	7	6	7	6	1	2	2	1	2
	1	1	15	1	4	4	4	4	3	4	3	3	3	4	4	2	4	2	4	3	3	5	5	5	3	3	3	4	4	2	6	6	1	2	5	5	5	5	6	5	5	5	7	5	1	2	2	2	2
	2	1	2	1	4	5	5	5	4	4	3	4	4	3	3	3	3	2	4	1	3	3	4	3	4	3	4	3	3	4	6	6	6	6	6	5	4	5	5	5	5	4	4	4	2	2	2	2	2
	2	1	2	1	4	5	4	5	4	4	3	3	3	4	3	3	4	3	4	2	2	3	3	4	4	5	2	4	5	4	5	7	7	4	7	7	4	7	4	5	3	4	7	7	1	1	1	3	1
	2	1	1	1	3	5	4	5	4	5	5	5	4	4	5	3	4	3	4	4	4	5	5	5	5	5	5	5	5	5	7	7	6	5	7	7	7	7	7	7	7	7	7	7	1	1	1	1	1
	2	1	1	1	5	4	5	5	4	5	4	5	4	4	5	3	5	4	5	4	5	5	5	5	5	5	5	5	4	5	6	7	7	7	7	7	7	7	7	6	7	7	7	7	1	1	1	1	1
	2	1	1	1	4	4	3	4	4	4	3	5	4	3	5	3	4	3	5	4	4	4	5	5	4	5	4	5	4	4	3	7	7	7	7	7	7	7	7	7	7	7	7	7	1	1	1	1	1
	2	1	2	1	3	2	4	5	3	3	3	4	3	3	4	4	4	3	5	3	3	4	3	4	3	5	5	5	5	6	6	7	4	6	7	6	5	5	5	4	5	6	5	3	1	3	2	4	3
	1	1	9	1	4	4	5	5	3	3	3	3	2	3	4	2	4	1	4	2	3	4	5	5	5	3	3	2	4	2	3	7	7	7	6	7	2	7	7	7	7	7	2	2	1	1	1	1	1
	1	1	13	1	4	2	3	5	3	4	3	4	3	4	4	4	5	3	5	4	4	5	4	3	5	3	3	3	5	4	4	6	3	7	4	6	1	5	7	6	6	5	5	6	1	1	1	1	1
	1	1	23	2	4	4	5	5	4	4	4	4	3	4	4	3	4	3	3	4	4	4	4	4	4	4	5	4	5	6	6	6	6	6	6	6	6	6	7	6	6	6	6	5	1	1	1	1	1
	2	1	4	1	5	5	4	4	5	5	4	5	5	5	5	4	4	4	3	5	5	5	5	4	5	5	5	3	3	6	6	7	7	7	5	6	6	6	7	7	7	7	7	7	1	1	1	1	1
	2	3	10	2	5	4	2	3	4	5	4	5	4	4	5	4	5	3	5	4	4	4	5	4	3	3	4	4	5	6	6	6	6	6	7	7	6	7	7	7	7	7	6	6	1	1	1	1	1
	2	1	3	1	5	5	1	3	5	5	3	5	5	4	5	3	3	3	3	3	3	3	3	3	3	3	3	3	3	5	5	7	4	4	7	7	5	5	5	5	5	6	5	5	1	1	1	1	1
	2	1	2	1	4	4	4	4	4	4	4	4	3	4	5	5	5	2	5	5	5	5	5	5	4	5	5	5	5	7	4	6	7	6	7	7	6	6	6	7	7	7	6	2	1	1	1	1	1
	1	1	20	2	4	2	2	3	2	3	3	3	3	2	2	3	3	2	3	3	3	3	3	3	3	3	3	3	3	5	5	5	5	5	5	3	5	5	5	5	5	5	5	5	3	3	3	3	3
	1	1	5	1	4	4	5	5	4	4	4	4	4	3	4	3	3	3	4	4	4	4	4	4	4	4	4	4	4	6	6	6	6	6	6	6	6	6	6	6	6	6	6	6	4	4	4	4	4
	2	3	6	2	4	4	4	5	3	4	3	3	4	3	4	3	3	2	4	3	2	2	3	3	3	2	3	4	4	4	4	5	5	5	5	7	3	3	6	6	5	6	3	2	2	3	3	5	3
	1	1	10	1	4	3	4	3	3	4	3	3	2	3	4	2	3	3	3	2	4	4	4	5	4	4	4	3	4	4	4	6	5	4	6	6	5	4	5	5	6	6	6	3	2	2	3	2	2
	2	3	9	1	4	4	2	2	4	4	4	4	4	5	5	5	4	4	4	4	4	4	4	4	4	3	4	4	4	5	6	6	7	7	6	6	6	6	6	6	6	6	6	6	5	5	5	5	5
	1	1	15	1	4	4	5	5	4	4	3	4	3	4	4	3	3	3	3	3	3	4	4	4	4	3	4	4	4	5	6	5	6	6	6	6	5	6	5	6	5	6	5	5	2	2	2	2	2
	1	1	11	1	3	3	3	3	3	3	3	3	3	3	3	2	2	2	3	2	2	3	2	2	2	2	3	4	4	3	4	5	5	5	5	4	5	4	4	5	5	5	4	2	3	3	2	2	1
	1	1	15	2	4	5	5	5	5	4	4	5	3	5	5	4	4	3	4	4	4	4	4	4	3	3	3	2	5	4	7	7	7	6	5	7	6	5	6	6	6	6	5	4	1	1	1	1	1
	1	1	10	1	4	5	5	5	5	5	4	5	5	4	5	2	4	4	5	5	5	4	4	5	4	4	4	4	4	3	7	7	7	7	7	7	7	7	6	6	6	6	6	1	2	2	1	1	1
	1	1	14	2	3	4	3	3	4	4	4	4	3	3	2	2	2	2	2	2	3	3	3	4	3	3	3	3	4	5	4	5	5	5	5	5	5	6	3	6	6	5	4	4	3	3	3	3	3
	1	2	25	2	5	5	5	5	5	5	4	5	5	4	4	4	4	4	3	4	4	4	5	5	4	4	5	3	3	6	6	7	6	7	7	7	6	6	6	7	7	7	6	6	1	1	1	2	1
	1	1	15	1	4	5	5	5	3	4	3	4	4	4	4	3	3	3	3	3	3	4	4	5	3	4	3	3	3	5	5	7	6	6	6	6	6	5	6	6	6	5	6	6	2	2	2	2	2
	1	1	40	2	4	5	3	4	5	5	5	5	5	5	5	3	4	1	5	5	5	5	5	5	5	5	4	5	5	6	7	7	7	7	7	7	7	7	7	7	7	7	7	7	3	3	3	3	2
	1	1	17	2	5	5	5	5	5	4	4	5	4	4	4	3	4	3	5	4	4	4	4	4	4	4	4	4	4	5	6	7	6	7	6	6	5	6	6	7	6	6	6	5	2	1	1	1	1
	1	1	22	2	3	4	3	3	3	2	3	3	3	3	4	2	3	2	3	3	3	4	4	4	3	4	4	3	4	4	5	6	6	6	6	6	6	6	6	6	6	5	5	5	1	2	2	2	2
	1	1	16	2	5	5	5	5	5	5	5	5	4	5	5	3	3	3	5	5	5	5	5	5	5	4	5	4	4	5	7	7	7	7	7	7	5	7	7	7	7	7	7	7	1	1	1	1	1
	1	1	18	2	4	5	4	5	4	5	4	5	3	4	4	3	4	2	2	3	3	5	4	4	4	3	3	3	2	3	7	6	7	7	6	6	4	5	7	6	5	4	5	5	3	3	1	2	1
	1	2	31	2	3	4	5	3	2	4	4	3	2	4	4	2	2	2	3	2	4	4	5	4	3	3	4	4	3	5	5	6	6	6	6	6	6	6	7	6	6	6	4	3	3	3	2	3	1
	1	1	29	2	4	4	2	4	4	4	4	4	4	4	4	4	4	3	5	3	3	4	4	4	4	3	4	5	4	5	6	6	6	7	6	6	6	6	7	6	7	7	7	5	1	1	1	1	1
	1	1	29	2	5	4	5	4	4	5	4	3	4	3	5	3	4	2	5	1	4	3	4	5	4	5	4	4	4	4	6	7	7	7	7	7	7	7	7	7	6	7	5	4	1	1	1	1	1
	1	1	32	2	5	5	5	5	4	5	4	5	5	4	5	5	4	3	4	4	4	5	5	5	5	5	5	5	5	7	7	7	7	7	7	6	6	6	6	7	7	7	7	7	1	1	1	1	1
	1	3	22	2	5	5	3	4	5	5	5	5	4	5	5	4	5	4	4	5	5	5	5	5	5	5	5	5	5	6	6	7	7	7	7	7	6	6	7	7	7	7	7	4	1	1	1	1	1
	2	1	25	2	4	4	4	3	4	5	4	5	4	3	5	3	4	2	5	3	4	4	5	5	4	3	4	3	4	4	6	7	7	6	7	7	7	6	6	6	7	7	5	5	1	2	2	1	1
	1	1	35	2	5	5	4	4	4	4	4	4	4	4	4	3	4	3	4	4	4	4	4	4	4	3	4	4	4	3	6	6	6	7	6	4	4	5	5	6	6	6	5	5	1	1	1	1	1
	1	1	24	2	4	4	5	5	4	5	4	4	3	4	4	3	4	4	5	4	4	5	5	3	4	3	4	4	4	5	6	7	7	6	6	5	5	6	6	6	7	6	6	4	1	1	1	1	1
	1	1	21	2	2	5	5	5	5	5	5	5	5	5	5	1	3	2	5	5	5	5	5	5	3	4	5	5	2	1	7	7	7	7	7	7	7	7	7	7	7	7	7	7	1	1	1	1	1
	1	1	25	2	3	5	3	4	3	3	3	3	2	4	3	3	2	2	4	4	4	2	4	5	4	3	5	4	5	3	6	7	7	7	7	7	6	7	7	6	6	7	7	7	3	2	2	2	2
	1	1	30	2	3	4	3	3	2	3	3	4	2	2	2	2	3	2	3	2	3	3	3	4	4	3	2	2	3	5	5	6	7	5	6	5	4	5	5	6	5	5	4	5	3	4	3	4	3
	1	2	12	1	4	4	3	5	3	4	3	4	3	4	3	4	4	2	4	3	4	4	4	4	4	3	4	4	4	5	7	5	7	6	6	6	4	5	6	6	5	4	4	3	1	2	2	3	3
	1	2	23	2	3	4	3	2	3	4	3	3	2	4	3	2	4	1	3	4	3	4	3	2	3	3	4	2	2	1	4	3	7	6	3	5	1	2	5	6	5	6	2	2	3	2	2	3	1
	1	1	13	2	5	4	5	5	5	5	5	5	3	5	5	5	3	3	5	4	3	5	5	5	4	4	4	4	5	6	6	6	6	6	6	6	6	6	6	6	6	6	6	6	1	1	1	1	1
	1	1	10	1	4	4	4	5	4	4	4	4	4	4	5	3	4	2	5	3	4	5	5	5	5	4	4	4	3	4	5	7	7	7	7	6	4	6	7	6	6	6	7	6	2	1	1	2	1
	1	1	9	1	4	4	5	5	4	4	4	4	3	4	4	3	3	3	4	3	4	4	4	4	5	4	4	4	4	4	5	6	6	7	5	6	6	5	6	3	5	6	5	3	2	2	2	1	1
	1	2	12	1	3	5	5	5	3	3	2	4	2	3	4	3	3	3	4	4	3	3	3	4	3	3	3	3	4	4	7	4	5	4	4	4	5	7	3	4	4	4	4	4	2	2	2	3	3
	1	1	24	2	4	5	5	5	4	3	4	5	5	5	4	3	4	2	4	3	3	4	5	4	4	3	5	5	5	5	7	7	7	7	6	4	1	3	7	2	7	6	6	1	1	1	1	1	1
	1	1	9	2	4	4	4	4	3	4	4	4	3	4	4	3	4	3	4	3	3	4	4	3	4	3	4	4	4	4	6	6	6	6	5	6	3	3	6	6	4	5	3	2	2	2	2	2	2
	1	1	33	2	4	4	3	5	4	4	4	3	3	4	4	3	4	2	4	5	4	4	4	3	3	3	3	3	4	4	7	6	6	5	5	5	4	5	5	5	5	4	7	5	1	1	1	1	1
	1	1	5	1	4	4	5	5	4	4	3	5	3	4	4	3	2	3	4	3	4	3	4	5	4	4	3	4	4	5	6	6	6	6	6	7	5	5	6	6	6	6	6	6	1	1	1	2	1
	1	1	15	2	4	3	3	3	3	4	4	2	2	3	3	1	4	3	3	3	3	3	3	4	4	4	3	3	3	2	5	6	6	6	6	7	6	6	5	4	6	3	4	4	1	2	1	1	1
	1	1	21	2	2	4	5	4	2	3	3	3	2	3	4	3	3	1	2	3	3	3	3	4	2	1	1	1	1	3	7	7	7	3	4	3	3	3	3	6	4	5	2	1	1	2	1	3	1
	1	1	34	2	3	4	4	3	4	4	4	4	4	4	3	3	3	3	4	5	5	5	4	4	2	3	4	5	4	5	5	7	6	6	6	6	4	6	6	6	6	6	7	6	1	1	1	1	1
	1	1	23	2	4	4	3	4	4	4	4	3	3	3	4	2	3	3	3	3	3	3	5	4	4	4	4	3	4	4	4	4	5	6	5	6	4	5	6	5	6	6	4	4	2	3	2	2	2
	1	1	13	2	5	5	4	4	4	5	3	3	3	3	4	3	3	3	5	2	4	4	5	4	5	3	3	3	4	4	5	7	7	7	6	7	5	7	6	6	5	6	6	6	1	1	1	1	1
	1	1	20	2	4	4	3	3	4	5	3	3	3	4	4	2	4	3	4	2	4	4	4	4	4	4	4	3	3	2	5	7	6	6	6	6	5	5	6	5	4	6	6	6	1	1	1	2	1
	1	2	24	2	4	4	3	4	4	5	4	5	3	3	4	3	3	2	4	3	3	4	4	4	4	3	4	3	3	4	6	7	7	5	4	4	5	6	7	6	6	6	6	4	2	2	1	2	1
	1	2	14	2	5	5	5	5	4	4	4	4	4	4	5	4	3	3	5	5	5	5	5	5	5	5	4	5	4	5	7	7	7	7	7	7	7	7	7	7	7	7	6	6	1	1	1	1	1
	1	1	20	2	4	5	5	5	4	4	4	4	4	3	4	2	3	3	3	2	2	3	4	4	5	4	3	2	1	5	7	7	7	7	7	7	7	7	7	7	7	6	6	6	1	1	1	1	1
	1	1	18	2	4	5	5	5	3	3	3	5	4	3	4	3	3	2	3	4	3	4	4	4	3	4	4	4	4	3	6	7	7	6	6	7	7	6	6	6	6	6	6	6	1	1	1	1	1
	1	1	22	2	4	4	4	4	4	4	4	4	4	4	4	3	3	3	4	4	4	4	4	4	4	4	4	4	4	5	6	7	7	7	7	5	5	6	6	6	6	6	5	4	1	1	1	1	1
	1	1	21	2	5	5	4	4	5	5	4	5	4	3	5	4	4	4	4	4	4	4	4	4	4	4	4	4	5	6	6	7	7	7	7	7	5	7	7	7	6	6	6	4	1	1	1	1	1
	2	1	14	2	4	4	3	4	3	4	4	3	3	4	5	4	4	3	4	3	4	5	4	5	4	4	4	5	5	4	5	6	6	6	7	6	6	6	6	6	6	6	5	3	1	1	1	2	1
	1	2	34	2	5	5	5	4	5	4	4	5	4	5	5	3	4	4	4	5	5	4	5	5	3	3	4	4	4	5	7	7	7	7	7	7	6	6	5	6	6	7	6	6	1	1	1	1	1
	2	1	4	2	5	5	5	5	5	5	5	5	5	5	5	3	5	4	5	4	5	5	5	5	5	5	5	5	5	7	7	7	7	7	7	7	7	7	7	7	7	7	7	7	1	1	1	1	1
	1	1	20	2	5	5	1	2	5	5	4	5	5	4	5	4	4	4	4	4	4	5	5	5	5	3	5	4	4	6	6	6	7	7	6	7	7	7	7	6	6	6	6	6	1	1	1	1	1
	1	1	21	2	4	5	4	3	5	4	4	5	4	4	5	3	4	2	5	2	4	4	5	5	4	4	5	3	4	5	5	7	7	7	7	6	5	5	6	5	4	5	5	4	1	1	1	2	1
	1	1	22	2	4	4	3	3	4	4	4	4	4	4	5	4	3	3	3	3	4	4	4	5	3	5	4	5	4	4	4	6	6	6	6	7	7	5	6	6	6	6	5	5	1	1	1	2	1
	1	1	23	2	4	4	5	5	4	4	4	5	5	4	5	3	3	2	4	4	4	4	5	4	4	4	4	4	4	5	6	6	6	6	6	7	7	6	6	6	7	6	6	6	2	2	2	2	1
	1	1	15	2	4	4	4	5	3	5	5	5	4	5	5	5	5		5	5	5	5	5	5	5	5	5	5	5	7	7	7	7	7	7	7	7	7	7	7	7	7	7	7	1	1	1	1	1
	1	1	18	2	4	4	4	3	4	5	4	5	4	4	4	2	3	2	4	3	4	4	5	5	4	3	4	5	3	4	5	6	7	6	5	4	4	4	4	5	4	4	4	4	1	1	1	2	2
	1	1	34	2	5	5	5	4	4	4	3	4	4	3	5	3	4	4	3	4	4	4	4	4	4	4	4	4	4	5	6	6	6	6	6	5	5	6	6	6	6	6	4	6	1	1	1	1	1
	1	1	17	2	5	4	3	3	4	4	4	4	3	3	4	4	4	4	5	3	4	4	4	4	3	5	5	4	5	6	6	7	6	6	6	6	5	6	6	6	6	5	5	3	1	1	1	1	1
	1	1	12	2	3	2	3	1	3	5	4	4	3	2	3	2	3	2	3	5	3	3	3	5	2	3	4	3	5	4	3	7	5	3	7	7	4	5	6	6	5	4	3	1	2	2	2	2	2
	1	1	33	2	5	5	4	4	5	5	4	5	5	5	5	3	5	4	5	5	2	5	5	5	4	4	5	4	5	3	7	6	7	6	7	7	6	7	7	7	7	7	7	1	1	1	1	1	1
	1	1	20	2	5	5	4	5	5	4	3	4	4	4	5	4	3	4	5	5	5	5	5	5	4	5	5	2	4	6	6	7	7	7	7	7	2	3	6	5	5	5	5	6	1	1	1	1	1
	1	3	8	1	5	5	5	5	5	5	5	5	5	5	5	5	5	4	5	5	5	5	5	5	5	5	5	5	5	7	7	7	7	7	7	7	7	7	7	7	7	7	7	7	1	1	1	1	1
	2	1	1	2	5	5	4	5	5	5	4	5	4	5	3	5	5	5	5	4	5	5	5	5	4	5	5	5	5	4	7	3	7	7	5	5	6	7	7	5	7	5	5	7	1	1	1	1	1
	1	1	25	2	5	5	3	3	5	5	4	5	4	4	5	4	3	3	5	4	4	4	5	5	4	4	4	3	3	6	6	7	7	6	6	6	4	4	4	5	5	6	5	4	4	3	4	4	3
	1	1	20	2	3	3	3	3	3	3	3	2	3	2	2	3	3	3	3	2	2	3	3	4	2	3	3	3	3	4	3	5	1	1	2	4	2	1	2	3	3	6	2	1	5	5	5	1	5
	1	1	15	1	5	5	4	5	4	5	4	4	4	4	5	3	5	4	5	4	4	5	5	5	3	3	4	5	5	6	7	7	6	6	6	6	6	7	7	7	7	6	6	6	1	1	2	1	1
	2	1	5	1	4	4	3	4	3	2	2	3	2	2	3	3	3	4	5	3	3	3	2	2	2	5	2	5	5	3	5	5	4	4	2	2	2	2	6	2	2	6	6	5	1	2	3	5	3
	2	1	5	1	4	4	5	5	4	3	3	4	3	3	4	3	3	2	4	3	3	4	3	3	3	2	3	3	4	4	5	5	3	3	3	5	5	5	4	5	5	5	6	6	3	3	3	3	3
	2	1	1	1	4	2	4	5	3	4	4	3	3	4	4	3	4	3	4	4	4	4	4	4	4	4	4	4	4	4	3	4	6	6	6	6	6	6	6	4	6	6	4	5	1	1	1	2	1
	2	1	1	1	4	3	5	5	3	3	4	3	4	4	3	3	3	3	5	3	4	5	5	5	3	5	5	5	5	4	7	7	7	7	7	7	7	7	7	7	7	7	7	7	1	1	1	1	1
	2	1	3	1	5	5	4	5	5	5	3	5	3	5	3	4	4	4	5	3	5	5	5	5	5	5	5	5	5	7	7	7	7	7	7	7	7	7	7	7	7	7	7	7	1	1	1	1	1
	2	1	11	1	5	2	3	5	4	5	2	4	3	3	2	2	3	3	4	2	4	4	4	3	3	4	3	5	5	4	5	5	6	6	4	6	6	6	5	5	6	6	6	5	2	2	2	2	2
	1	1	9	1	4	4	4	4	4	4	5	4	4	4	4	3	4	3	4	4	4	4	4	4	4	4	3	4	4	5	6	7	4	5	6	5	4	6	6	6	6	6	5	6	2	2	2	2	2
	2	1	4	1	5	5	3	5	5	4	3	3	4	5	5	5	3	1	4	3	4	4	5	4	5	4	4	5	5	4	7	7	2	6	4	5	7	7	7	7	7	7	7	7	1	1	1	1	1
	2	1	1	1	4	4	5	5	4	4	3	5	3	3	2	3	4	3	4	3	3	3	4	3	3	2	3	4	4	5	6	6	5	6	6	5	6	5	6	5	6	6	6	6	2	2	2	2	2
	2	1	1	1	4	4	4	4	4	5	4	4	4	3	4	2	3	3	4	4	4	4	4	4	4	4	4	4	4	5	5	6	5	7	6	6	6	6	6	6	6	6	6	5	2	1	2	2	2
	2	1	4	1	5	5	2	4	3	4	4	5	3	3	5	5	5	1	4	3	3	5	5	4	3	5	5	5	5	4	3	7	4	5	5	5	5	5	4	4	3	7	6	6	1	1	1	1	1
	2	1	1	1	4	5	4	5	4	2	4	5	4	1	4	4	4	4	4	4	4	4	4	4	4	4	4	4	4	5	7	7	6	6	6	6	6	6	6	6	6	6	6	6	1	1	1	1	1
	2	1	3	1	5	5	3	4	5	5	3	5	5	3	5	5	5	2	5	5	5	4	5	5	4	4	4	3	4	6	5	7	7	7	5	6	5	6	6	6	6	7	6	5	4	2	3	2	4
	2	1	1	1	4	3	4	5	3	3	3	2	4	3	3	3	4	4	5	2	3	4	3	4	4	3	4	4	5	4	6	4	6	6	4	5	4	5	5	5	5	5	5	3	1	3	1	2	1
	2	1	1	1	3	2	2	3	2	3	3	1	2	3	4	3	4	3	3	3	4	4	4	4	3	3	3	3	3	4	4	3	4	3	4	3	4	4	6	5	5	5	5	4	1	1	1	3	1
	2	1	2	1	4	2	4	4	3	3	4	5	2	3	5	3	4	3	4	4	3	4	5	4	4	5	5	5	5	5	5	7	5	7	7	7	5	7	7	7	7	7	5	5	2	2	1	1	2
	1	3	8	1	4	5	4	5	4	4	3	5	3	3	3	5	3	4	4	4	3	4	5	4	1	4	4	5	5	5	6	7	5	5	6	6	5	5	5	6	4	6	5	3	1	1	1	3	1
	2	1	2	1	4	5	3	3	4	4	3	4	4	3	4	3	4	4	4	3	3	4	5	5	2	3	4	3	2	4	5	7	7	4	6	5	4	6	6	5	5	6	5	5	1	1	1	2	1
	2	1	2	1	5	3	3	5	4	5	4	5	4	4	4	3	4	3	4	4	4	4	4	4	4	2	4	4	4	6	5	6	6	4	5	5	5	5	5	5	5	5	2	5	1	1	1	1	1
	1	1	10	2	2	1	4	4	2	2	3	2	2	4	4	2	4	3	4	2	1	4	2	3	4	3	3	2	3	3	5	5	6	5	5	7	7	5	4	3	2	7	2	5	5	3	1	1	2
	2	1	1	1	5	5	5	5	5	4	5	4	5	4	5	4	5	3	4	3	3	5	5	4	5	3	4	5	5	6	7	6	7	7	7	7	5	7	6	5	6	6	5	4	1	1	1	1	1
	1	1	3	1	4	4	1	4	4	4	4	3	4	4	5	2	3	3	4	3	4	5	5	4	4	5	5	4	5	4	6	6	4	4	6	5	3	6	6	5	6	7	6	5	1	2	2	1	2
	1	1	2	1	4	3	4	5	4	4	3	4	3	3	4	3	3	3	3	4	3	4	4	4	3	4	4	4	4	4	5	7	4	4	6	7	5	5	6	6	6	6	6	6	1	4	3	1	1
	1	2	10	1	4	3	3	3	3	3	3	4	3	3	4	3	3	2	4	4	3	4	4	4	4	3	4	4	4	4	5	6	6	6	6	6	6	6	5	6	6	6	4	6	2	2	2	2	2
	1	1	3	1	5	5	5	5	5	4	3	5	5	5	5	5	5	3	5	5	5	5	5	5	5	5	5	5	5	7	7	7	7	7	7	7	7	7	7	7	7	7	7	7	1	1	1	1	1
	1	3	22	2	4	4	5	5	4	5	4	3	4	5	5	2	4	2	3	3	4	4	5	5	4	3	3	4	4	3	7	7	7	7	7	7	6	6	7	7	7	7	5	7	1	1	1	1	1
	1	1	20	2	5	4	5	5	4	4	4	4	4	4	5	3	3	2	4	4	4	4	4	4	4	4	4	3	3	6	6	7	7	7	6	6	6	6	6	6	6	6	6	5	2	1	1	1	1
	1	1	2	1	2	2	4	5	3	2	4	4	5	5	3	1	3	2	4	3	4	5	3	3	1	4	5	4	5	1	7	7	1	1	6	6	3	2	3	6	1	6	2	1	1	2	1	3	2
	2	2	9	1	4	4	3	5	4	5	4	5	4	4	5	4	5	4	5	4	4	4	4	4	3	3	4	3	5	5	4	7	6	6	5	6	5	6	7	6	6	6	3	4	1	1	1	1	1
	2	1	10	1	4	3	3	3	4	4	3	3	3	3	4	3	4	2	4	2	3	3	4	4	4	4	3	5	4	5	4	6	5	6	5	6	5	5	5	5	4	5	5	5	2	2	2	2	2
	1	1	8	1	5	5	5	5	5	5	5	4	4	5	5	4	5	3	5	3	5	5	5	5	5	4	3	5	4	4	7	7	7	7	6	7	7	7	7	7	7	7	6	6	1	1	1	1	1
	1	1	8	1	5	5	5	5	4	3	3	5	4	4	4	5	4	2	4	3	4	5	3	5	4	3	4	3	3	6	7	7	6	7	6	5	5	4	7	6	5	7	5	5	1	1	2	3	2
	2	1	13	1	4	4	5	4	3	4	4	3	2	2	4	2	3	2	4	3	2	4	3	2	2	2	4	2	4	6	4	4	2	4	4	5	5	6	5	5	6	3	1	1	2	2	2	3	2
	2	1	4	1	5	3	4	5	4	4	4	4	2	2	4	3	3	4	5	2	3	4	5	3	4	3	5	4	5	4	4	6	6	6	6	4	4	6	6	3	5	6	6	4	2	3	2	2	3
	1	1	15	2	4	4	4	3	2	3	3	3	4	4	4	3	4	1	4	4	4	4	3	3	4	3	3	4	3	4	4	6	6	6	5	6	3	5	5	2	2	7	1	1	4	3	3	2	2
	1	2	7	1	3	1	5	4	3	5	4	3	1	5	5	5	2	1	4	2	3	5	5	4	5	5	5	2	3	4	3	4	7	7	5	7	7	7	7	3	7	7	7	3	1	1	1	3	1
	2	1	1	1	4	5	3	5	5	5	4	5	5	3	5	5	3	3	5	5	5	5	5	5	3	3	5	5	5	5	6	7	6	6	6	6	6	6	6	6	6	6	5	6	1	1	1	1	1
	2	3	10	2	5	5	2	4	4	5	4	5	4	4	5	5	4	4	5	4	4	4	5	5	4	4	4	5	5	7	6	7	6	6	7	6	6	6	7	7	7	7	6	7	1	1	1	1	1
	1	2	15	2	4	4	4	5	3	4	4	4	3	4	4	4	4	3	4	4	4	4	4	2	4	3	3	4	4	6	7	7	7	6	5	6	5	6	6	7	7	6	6	6	1	1	1	1	1
	2	1	1	1	5	5	3	5	5	5	4	5	4	4	5	3	4	3	4	3	4	5	5	5	4	5	5	5	5	4	7	6	4	4	7	7	4	4	6	4	4	6	6	4	3	3	3	3	3
	1	2	21	2	5	5	4	4	5	5	4	5	3	4	5	4	4	4	5	5	4	4	4	4	4	4	4	4	4	5	7	7	6	6	7	7	7	6	6	6	6	6	7	7	1	1	1	1	1
	1	1	32	2	5	4	5	5	5	5	3	4	4	4	5	3	5	2	4	3	4	5	5	5	4	4	3	4	3	4	5	7	7	7	6	6	7	6	7	7	7	7	7	6	1	2	1	1	1
	1	2	10	1	5	5	3	5	5	5	5	5	4	5	5	2	4	3	5	4	5	5	5	5	5	5	5	5	5	4	7	7	7	7	7	7	7	7	6	4	4	6	5	5	1	1	1	2	2
	1	1	18	2	4	3	2	4	3	4	3	4	3	4	4	3	4	2	4	2	4	4	4	4	3	3	3	3	3	3	5	5	5	5	5	4	3	3	4	5	5	5	5	5	2	2	2	2	2
	2	1	7	1	4	3	2	2	2	2	2	2	2	1	2	2	2	1	2	3	2	2	2	4	2	4	3	2	3	2	2	4	2	2	5	5	2	2	2	4	4	5	4	2	1	3	1	3	1
	1	2	18	2	4	4	4	5	4	4	4	4	4	4	4	3	3	4	4	5	5	5	4	3	3	3	3	4	4	5	7	5	4	4	5	7	7	6	6	6	6	6	4	5	1	1	1	1	1
	1	1	27	2	4	4	3	4	3	4	4	4	3	3	4	3	4	3	4	4	4	4	4	4	4	4	4	3	4	5	5	5	6	5	6	5	5	5	5	6	5	5	5	5	3	3	3	3	4
	1	1	17	2	3	4	4	5	3	3	3	4	4	4	2	2	2	2	2	3	3	4	4	4	4	4	3	3	3	3	4	6	4	6	5	5	3	5	6	5	4	5	3	6	1	1	2	2	2
	1	1	22	2	4	4	3	4	4	4	4	4	4	4	4	2	3	3	4	3	4	4	4	4	4	3	3	2	4	3	5	6	6	6	6	6	5	6	6	6	6	6	5	6	1	2	1	2	1
	1	1	27	2	4	4	3	2	3	5	4	5	4	2	5	4	4	2	4	4	3	3	5	4	4	4	4	4	4	4	4	7	6	6	6	7	4	4	7	7	7	7	7	4	1	1	1	2	1
	2	1	13	2	3	2	4	3	3	4	3	3	3	3	3	4	3	3	4	4	4	5	4	5	4	5	4	5	5	4	2	7	7	5	6	7	6	5	6	6	6	6	5	2	3	2	2	2	2
	2	1	9	2	4	4	3	3	4	4	3	4	3	4	4	3	3	3	3	2	3	3	4	4	1	4	4	3	4	3	6	5	1	1	5	5	3	5	5	4	5	5	2	2	1	1	1	2	1
	2	1	2	1	5	5	4	5	5	5	4	4	3	4	5	2	3	3	4	2	4	3	5	3	3	3	3	3	2	3	4	3	4	4	5	6	6	4	6	4	5	4	4	4	1	1	1	1	1
	1	2	2	1	2	4	4	5	4	5	3	4	3	3	3	2	2	2	4	3	3	3	4	2	3	3	3	4	3	3	3	4	4	3	3	3	2	3	4	2	3	3	4	5	1	2	2	2	2
	2	1	10	2	4	2	3	3	3	4	3	4	3	3	4	2	4	2	5	4	4	4	5	5	3	4	4	4	4	4	4	6	4	5	5	5	3	4	4	5	4	5	2	1	2	2	2	2	2
	2	1	9	1	4	4	4	3	4	4	3	5	4	3	4	3	3	2	4	3	3	3	4	3	2	2	4	3	4	4	4	6	4	3	3	3	3	6	7	4	6	5	5	3	1	1	3	2	2
	1	1	25	2	4	4	5	5	4	5	4	5	4	5	5	3	4	4	5	3	4	4	4	4	4	3	4	5	4	5	6	7	7	6	6	5	6	6	6	6	5	6	5	5	1	1	1	2	1
	2	1	20	2	3	4	4	4	3	4	4	4	2	4	5	2	3	3	3	3	4	5	5	3	3	3	3	3	3	3	5	7	6	4	3	4	4	5	4	4	4	4	5	4	1	1	1	3	2
	1	1	13	1	4	4	3	3	4	5	4	4	4	4	4	2	4	4	4	4	4	5	5	4	4	3	3	3	4	5	6	7	6	7	6	6	6	6	6	6	6	6	6	6	1	1	1	1	1
	1	1	26	2	4	5	5	5	4	5	4	5	4	4	5	3	4	3	4	3	4	4	4	5	4	4	4	4	4	5	7	7	6	6	6	5	6	6	6	6	6	6	6	5	1	1	1	5	1
	1	3	5	1	3	4	3	4	3	3	3	3	3	3	3	3	3	3	3	2	3	3	3	3	3	3	3	3	3	4	4	4	4	4	4	4	4	4	4	4	4	4	4	4	3	3	3	3	3
	1	3	25	2	4	3	3	3	3	5	3	3	3	4	4	3	3	2	3	3	3	3	4	4	4	3	5	3	4	4	4	4	4	4	4	4	3	4	4	5	5	5	1	5	4	3	5	3	5
	1	2	23	2	5	4	5	5	4	4	4	4	4	4	4	4	4	3	4	4	4	4	4	4	4	4	4	4	4	6	6	6	6	6	6	6	6	6	6	6	6	6	6	6	1	2	2	2	2
	2	1	17	2	4	3	2	3	3	3	2	3	3	3	5	2	4	1	4	3	3	4	4	4	1	4	4	2	4	3	3	5	6	6	6	6	3	6	6	6	6	6	4	3	3	3	3	3	3
	2	3	17	2	5	4	5	4	4	5	4	4	3	4	4	4	4	2	5	4	4	5	5	4	2	3	4	4	5	5	5	3	6	7	5	7	4	7	7	7	6	5	6	5	1	1	1	1	1
	2	3	30	2	5	4	5	5	4	5	4	5	3	5	5	4	4	4	5	4	4	4	4	4	3	3	3	5	5	6	6	7	7	6	6	6	6	6	6	6	6	6	6	5	1	1	1	1	1
	2	1	1	1	5	5	5	5	5	4	4	5	4	4	5	3	4	4	5	4	5	5	5	5	3	5	5	4	5	6	7	7	6	5	7	6	6	5	6	6	6	6	5	6	1	1	1	2	1
	1	1	1	1	4	4	5	4	4	4	4	5	3	4	5	3	3	4	3	4	5	5	5	4	5	5	4	5	4	6	7	7	4	5	7	7	6	7	7	7	7	6	6	6	1	2	2	1	1
	1	3	19	2	4	4	3	4	4	4	4	4	4	4	5	3	3	3	5	4	4	4	4	4	4	4	4	4	4	6	6	7	6	6	7	6	6	6	6	6	6	6	6	6	1	1	1	1	1
	1	1	5	2	5	5	5	5	4	4	4	4	4	4	4	4	4	4	4	3	4	4	5	5	5	3	5	5	5	6	6	6	6	6	6	6	5	6	6	6	6	6	6	5	1	1	1	1	1
	2	1	4	1	3	3	3	3	2	2	2	1	1	2	2	1	2	1	1	2	3	3	3	2	1	2	1	1	1	1	3	3	2	3	3	3	4	4	4	2	2	4	5	3	3	3	3	3	3
	2	1	32	2	5	4	4	4	4	5	4	3	3	5	5	4	4	3	4	5	4	4	5	3	5	4	4	3	4	5	5	6	6	5	5	6	3	5	5	5	6	3	5	3	1	1	1	1	1
	1	1	5	1	4	5	4	5	3	4	3	3	4	4	5	3	4	3	3	3	4	4	4	5	4	3	5	3	4	6	6	6	7	6	6	5	5	6	7	7	7	6	6	6	1	1	2	2	2
	2	3	2	2	5	5	4	3	4	4	5	5	5	5	5	3	4	3	5	5	5	4	4	4	3	4	4	4	4	5	5	6	7	1	6	5	5	5	5	5	5	6	5	5	4	1	1	1	2
	2	1	13	2	5	4	4	4	4	5	4	5	4	4	5	3	4	2	3	3	4	5	5	5	4	4	5	3	4	4	7	7	4	7	7	7	7	6	7	7	7	7	7	7	5	5	5	5	5
	1	2	22	2	5	5	5	5	5	5	4	4	4	5	4	3	4	3	4	3	4	5	5	5	4	5	4	4	5	6	6	7	7	7	7	7	7	7	7	7	7	7	6	7	1	1	1	1	1
	2	1	12	1	4	5	5	5	4	4	2	5	1	3	3	3	3	3	4	4	3	3	3	3	3	1	3	4	4	3	7	4	4	5	5	2	4	5	5	5	1	4	2	4	2	2	2	3	3
	1	1	1	1	4	4	4	4	4	5	4	4	4	3	4	4	4	2	4	3	3	3	4	3	4	4	4	4	5	4	5	6	6	6	6	5	5	5	5	4	5	6	6	6	2	2	1	2	2
	2	1	10	1	2	1	2	2	3	4	1	2	3	1	3	4	3	1	2	2	1	1	4	3	3	2	1	3	4	5	3	4	5	4	1	5	1	4	5	6	1	7	1	1	2	3	1	3	3
	2	2	9	1	4	4	3	3	4	4	3	4	4	4	4	4	3	4	4	4	4	4	4	4	4	4	3	4	4	6	5	6	6	6	6	5	6	6	7	6	6	6	6	6	2	2	2	2	2
	1	2	25	2	5	4	2	5	5	5	5	5	4	5	5	5	5	3	5	4	4	4	4	4	4	4	5	5	5	7	7	7	7	7	6	6	4	7	7	7	7	6	6	1	2	2	1	1	1
	2	1	7	1	5	4	3	3	4	4	3	4	2	3	3	3	3	2	4	4	3	3	4	4	4	4	4	3	5	6	5	7	7	6	5	5	5	5	5	5	5	6	5	5	1	1	1	1	1
	2	2	11	1	3	4	1	4	3	4	4	3	2	4	4	2	3	2	3	3	4	4	4	2	4	3	3	2	2	4	6	1	4	2	2	5	2	4	3	4	2	4	5	5	3	3	3	3	4
	2	1	10	1	5	4	3	5	4	4	2	4	3	3	4	5	4	4	4	4	4	4	4	4	5	4	4	4	4	6	5	7	7	7	7	6	7	7	3	7	7	7	6	6	1	1	1	1	1
	1	3	14	2	4	4	2	4	3	3	2	3	3	3	4	3	2	2	3	4	3	3	4	2	3	2	3	3	3	5	5	4	5	5	5	5	6	6	6	6	6	6	5	4	1	2	2	3	2
	1	1	19	2	5	5	5	5	4	4	3	4	3	4	5	3	3	4	4	4	5	4	5	4	4	4	3	3	4	5	6	6	6	5	6	4	4	5	6	5	5	6	5	5	2	3	3	3	3
	2	1	5	1	4	4	3	3	4	4	3	4	2	3	4	3	4	2	2	4	3	4	4	2	3	2	2	3	2	3	5	6	2	3	4	5	2	3	6	5	3	5	3	2	1	2	1	1	1
	1	2	27	2	4	4	3	5	3	4	3	4	3	3	3	3	3	3	4	3	3	3	4	4	3	3	4	4	4	6	6	6	6	5	6	7	5	6	5	6	5	6	6	6	3	3	1	1	1
	1	1	6	2	5	5	4	5	5	5	5	5	5	5	5	3	5	2	5	5	5	5	5	5	5	5	5	5	5	7	7	7	7	7	7	7	7	7	7	7	7	7	7	7	1	1	1	1	1
	2	1	8	1	5	2	4	4	4	5	3	3	3	3	5	3	3	3	3	3	3	4	4	4	3	3	5	3	3	5	5	5	7	6	7	5	5	6	6	3	5	6	5	3	1	1	1	2	1
	1	1	15	2	4	5	5	5	4	4	4	4	3	4	4	2	3	4	4	4	4	4	4	4	4	4	4	4	3	3	5	6	6	6	6	6	6	5	5	3	5	5	3	7	1	1	1	2	1
	1	1	15	2	4	5	5	5	5	5	4	4	4	4	5	3	4	3	4	5	5	5	5	5	5	4	3	2	4	5	7	7	7	7	6	6	6	6	7	7	7	7	6	6	1	1	1	1	1
	1	1	25	2	4	4	5	5	4	4	3	4	4	4	4	3	4	3	4	4	4	4	4	3	4	3	4	3	4	4	5	5	5	5	5	5	3	5	5	5	4	4	4	5	3	2	3	3	3
	2	1	13	2	4	4	4	5	3	3	3	4	3	4	4	2	3	2	3	2	3	3	4	3	3	2	4	2	3	2	4	6	6	5	4	4	2	5	5	3	6	6	4	3	3	4	1	2	2
	2	2	8	1	3	2	4	5	2	2	2	2	1	3	2	2	4	2	5	5	3	3	3	2	1	1	2	5	5	4	4	3	2	3	3	3	4	5	4	4	4	4	3	2	2	3	3	2	3
	2	1	3	1	3	4	4	5	3	4	3	2	2	4	3	3	3	2	2	3	4	4	3	4	3	4	4	3	2	4	6	3	5	2	6	7	5	2	7	7	2	5	6	6	1	1	1	1	1
	1	1	2	1	4	4	4	2	4	4	4	5	4	3	4	3	4	4	5	2	4	4	4	2	3	3	4	5	3	3	4	3	3	3	4	5	4	3	6	6	5	5	7	7	1	1	1	1	1
	1	2	5	1	5	5	4	4	5	4	4	5	4	5	5	4	3	3	5	4	5	5	5	5	5	4	5	5	5	7	7	7	7	7	7	7	6	6	7	5	6	7	6	6	1	1	1	2	1
	2	3	1	1	4	4	4	5	4	5	3	4	3	3	2	3	4	2	3	3	3	4	5	5	5	5	5	5	5	4	7	7	6	5	6	7	7	7	6	4	6	6	5	3	1	2	1	2	1
	1	1	3	1	3	4	3	5	3	3	2	2	3	3	4	3	3	3	5	4	4	4	4	4	3	4	4	2	4	5	6	6	4	4	6	6	5	5	6	5	6	6	6	6	1	1	2	2	2
	1	1	5	1	4	5	3	4	3	5	4	4	4	5	5	3	4	3	4	3	5	5	5	5	5	5	3	4	4	4	7	7	7	5	7	7	7	7	7	7	7	7	7	7	1	1	1	1	1
	1	2	1	1	3	5	3	5	2	2	3	2	2	2	4	2	3	2	4	2	3	3	3	2	4	3	4	3	4	3	6	6	4	6	5	5	1	2	2	4	4	5	5	4	3	3	2	2	2
	1	1	15	1	4	4	4	4	5	5	4	4	4	4	4	3	4	4	4	3	4	4	4	4	4	4	4	4	4	5	6	6	6	6	6	6	5	5	6	6	6	6	6	5	5	1	1	1	1
	2	2	1	1	4	4	4	4	3	2	2	3	3	4	4	3	4	4	4	3	4	3	3	4	4	4	4	4	4	4	5	5	4	4	5	4	5	6	4	5	5	4	7	4	5	3	3	4	2
	1	2	2	1	4	4	5	5	3	3	2	4	3	4	4	3	5	4	5	3	4	4	4	3	3	5	5	4	5	5	6	5	5	5	6	7	5	6	5	4	5	6	3	7	4	4	3	3	4
	1	1	5	1	4	4	4	5	4	4	3	4	3	3	5	3	3	3	4	4	4	4	5	5	5	5	4	4	3	5	6	7	6	7	7	7	7	7	7	7	7	7	7	7	2	2	2	1	1
	1	2	5	1	5	4	5	5	5	5	5	5	5	5	5	5	4	2	5	5	5	5	5	5	1	5	5	5	5	7	7	7	7	7	7	7	7	7	7	7	7	7	7	7	1	1	1	1	1
	2	1	1	1	5	5	5	5	5	5	5	5	5	5	5	4	5	3	5	3	5	5	5	5	5	5	5	5	5	7	7	7	7	7	7	7	7	7	7	7	7	7	7	7	1	1	1	1	1
	1	2	3	1	5	5	4	5	5	5	3	5	5	5	5	5	5	4	5	3	5	5	5	5	5	5	5	5	5	7	7	7	7	7	7	7	7	7	7	7	7	7	7	7	1	1	1	1	1
	1	1	7	1	5	5	4	4	3	5	5	5	2	5	5	3	3	3	5	4	3	5	5	5	5	5	3	4	5	6	7	7	7	7	6	7	6	7	7	7	7	7	6	6	1	1	1	1	1
	1	1	5	1	4	3	4	4	3	5	3	4	2	5	5	3	2	2	5	2	3	3	5	4	1	3	3	2	5	6	6	7	1	1	5	7	7	7	7	1	7	7	7	7	1	1	1	1	1
	1	1	1	1	3	3	2	4	3	3	4	4	3	4	3	3	3	3	4	3	3	3	3	3	4	4	3	3	3	4	6	6	7	6	6	6	4	4	6	4	4	4	4	4	1	1	1	1	1
	2	1	10	1	4	4	2	5	3	3	3	4	4	4	3	3	3	2	3	4	3	4	4	4	3	4	4	4	4	2	7	6	4	4	6	6	6	6	6	4	6	6	5	5	1	1	1	1	1
	1	1	5	1	4	5	4	5	3	3	3	4	4	4	5	3	3	3	4	4	4	3	5	3	3	3	4	3	5	4	7	6	4	4	6	6	5	6	6	4	5	6	5	6	3	3	3	3	3
	1	1	4	1	3	5	4	5	4	5	3	5	2	5	3	4	4		5	3	4	3	3	3	1	5	1	5	5	4	7	7	5	7	7	7	5	5	5	4	5	5	5	7	1	1	1	3	1
	2	1	10	1	4	2	4	5	3	4	2	3	3	3	2	3	3	2	4	2	2	2	2	3	3	3	5	5	5	3	3	5	3	3	4	3	3	3	3	3	3	6	2	1	1	2	1	3	1
	1	1	20	2	5	4	4	5	4	4	4	4	4	4	4	4	4	3	4	4	4	4	5	4	4	4	4	4	5	6	6	6	6	6	6	6	7	6	6	6	6	6	6	6	5	5	5	5	5
	2	2	6	1	5	5	3	4	4	5	3	5	3	3	5	3	2	1	5	5	3	4	4	5	3	5	5	1	5	5	4	7	7	7	7	7	7	7	7	7	7	7	7	2	1	1	1	1	1
	2	2	23	2	3	3	3	3	2	4	3	4	4	3	3	3	4	3	3	1	2	2	3	3	2	3	4	3	3	2	3	6	1	3	6	6	3	2	6	5	5	4	5	2	1	2	1	2	2
	2	1	1	1	5	5	2	4	4	4	3	4	4	3	5	5	3	3	4	4	3	3	5	4	4	3	4	3	5	6	6	6	6	6	6	6	4	4	4	4	4	6	5	6	1	1	1	1	1
	1	1	20	2	2	4	1	1	3	4	3	3	3	2	2	2	4	3	4	2	2	4	4	3	2	2	3	4	4	3	5	6	6	5	5	5	5	6	4	5	4	6	3	6	2	2	1	2	2
	2	1	3	1	5	4	4	5	3	4	5	5	3	5	5	3	4	4	5	5	5	5	5	4	5	5	5	4	4	5	4	7	7	7	5	6	7	7	7	6	6	7	7	6	3	3	3	4	2
	1	1	13	2	5	5	5	5	4	4	3	3	3	4	5	4	3	4	5	4	4	5	5	5	4	4	4	5	4	6	7	7	2	5	5	5	3	5	6	6	3	6	6	6	2	2	1	2	1
	2	2	11	2	3	1	3	4	3	3	2	5	2	1	5	5	4	3	5	2	1	2	3	3	2	2	4	5	4	6	6	6	4	5	4	5	6	5	6	2	4	5	2	1	1	1	1	3	1
	1	1	14	1	4	4	5	5	4	4	4	4	4	4	4	3	4	4	4	4	4	4	5	5	4	4	4	4	4	6	6	7	6	7	7	7	6	6	6	6	6	6	6	6	1	1	2	1	1
	2	3	23	2	5	4	4	3	4	4	3	4	3	3	4	3	4	3	5	5	5	5	5	5	5	4	3	5	5	4	6	6	6	6	6	6	6	6	7	6	5	7	5	6	1	1	1	1	1
	2	1	13	2	4	2	3	3	4	4	3	4	4	4	4	3	4	3	2	2	3	3	4	4	3	3	4	3	3	3	4	5	6	4	6	4	2	6	5	6	6	5	5	5	4	4	4	3	4
	2	1	15	2	4	4	4	4	3	3	3	3	2	4	2	4	4	2	2	3	3	4	3	2	3	3	4	4	3	5	5	5	5	4	5	5	5	5	4	4	4	4	4	2	3	3	3	3	3
	1	1	25	2	5	5	3	5	5	5	4	5	5	4	5	3	3	3	3	5	5	5	5	5	5	5	5	4	5	5	7	7	7	7	7	7	4	4	7	6	4	7	4	4	1	1	1	2	1
	1	1	31	2	5	5	4	5	4	4	4	4	4	4	4	4	4	3	4	4	4	4	5	4	4	4	5	5	5	6	6	7	7	7	7	6	5	5	6	6	6	6	6	6	4	4	4	4	4
	1	1	15	2	4	5	5	5	4	4	3	4	5	4	5	3	4	4	4	4	4	4	3	3	3	3	3	3	3	3	4	4	4	4	4	4	4	4	4	4	4	4	4	4	4	4	4	4	4
	2	3	12	2	5	4	5	5	4	5	4	5	5	5	4	5	4	1	4	4	5	5	5	4	4	3	5	5	4	6	6	7	7	7	5	5	3	5	5	6	6	7	5	6	1	2	1	2	1
	1	1	13	2	4	4	5	5	5	5	5	5	5	5	5	4	5	2	5	4	5	5	5	5	4	4	5	4	5	6	7	7	7	7	7	7	7	7	7	7	7	7	5	7	5	5	5	4	5
	2	3	20	2	5	4	5	5	5	5	4	5	5	4	5	5	5	3	5	4	4	5	5	5	4	5	5	3	4	7	6	7	7	7	7	7	6	7	7	7	7	7	6	4	1	1	1	1	1
	1	1	16	2	3	4	5	5	4	4	3	4	3	3	4	2	4	3	4	3	3	3	4	4	4	4	4	2	3	4	5	6	6	6	6	6	2	2	6	4	5	6	4	1	1	2	3	3	3
	2	3	16	2	4	4	5	5	4	4	3	5	4	4	4	4	4	2	4	4	4	4	4	4	4	4	4	4	4	6	6	6	5	6	6	6	6	6	6	6	6	6	6	6	1	1	1	1	1
	1	3	4	2	4	5	5	5	4	4	4	4	4	5	5	4	4	3	5	3	5	5	4	3	1	4	4	4	5	5	7	7	1	1	5	5	4	6	5	6	5	6	6	6	2	2	2	2	2
	2	1	20	2	5	4	5	4	5	5	3	5	4	3	5	4	4	4	4	2	3	4	4	5	5	5	5	4	4	6	6	6	7	7	7	6	5	4	5	6	5	6	4	3	1	1	2	1	1
	1	3	15	2	5	5	5	5	5	5	5	5	4	5	5	4	5	4	5	5	5	5	5	5	3	5	4	5	4	6	7	7	7	7	7	7	7	7	7	7	7	7	7	6	1	1	1	1	1
	2	1	22	2	3	4	4	5	3	4	2	4	2	2	4	4	3	2	4	4	3	5	3	3	2	3	2	4	3	4	4	4	4	4	4	5	4	4	4	6	4	6	6	2	1	3	3	3	3
	2	1	22	2	4	4	3	4	3	3	3	4	3	4	3	3	3	4	4	4	4	4	4	4	4	4	3	4	2	4	5	6	5	4	5	5	3	4	6	5	5	5	5	5	2	2	1	2	2
	2	1	19	2	5	4	3	4	4	4	4	4	3	4	4	4	3	3	4	4	4	4	5	4	4	1	4	2	4	5	5	4	6	5	6	5	5	5	5	6	5	5	5	5	3	3	3	1	1
	1	1	13	1	3	3	3	4	3	4	4	5	3	3	4	2	4	2	1	3	3	3	4	3	4	3	3	4	3	2	4	4	5	5	5	5	5	5	5	5	5	5	5	5	3	3	2	2	2
	2	1	15	2	4	2	3	3	4	4	4	4	4	5	5	3	5	4	4	5	5	5	5	4	5	5	4	4	4	4	4	7	7	6	6	6	5	6	6	6	6	6	7	7	1	1	1	1	1
	1	1	12	1	4	4	5	5	5	5	5	5	3	5	5	5	5	5	5	5	4	5	5	5	5	5	5	5	5	6	7	7	7	7	7	7	7	7	7	7	7	7	7	7	1	1	1	1	1
	2	3	24	2	4	3	2	3	4	5	4	4	3	3	4	3	4	3	4	3	4	4	5	4	4	3	4	4	5	4	4	6	6	6	6	6	6	6	7	6	6	6	6	6	3	3	3	3	3
	1	2	17	2	4	5	5	5	4	5	5	5	4	4	5	3	4	3	4	4	4	4	4	4	5	4	4	4	4	6	6	7	7	7	7	6	6	6	7	7	7	7	7	7	1	1	1	1	1
	2	3	13	2	4	4	3	5	4	5	4	5	4	4	5	4	4	3	4	3	4	5	4	3	4	4	3	4	5	6	6	6	5	6	7	6	5	6	5	7	6	7	4	6	1	1	2	2	2
	2	2	12	1	3	4	4	5	3	3	4	5	4	2	4	2	3	2	1	2	2	5	5	4	5	4	1	1	4	3	3	7	6	7	7	6	3	5	5	2	5	7	5	2	2	2	1	3	2
	1	2	27	2	4	4	5	5	4	4	4	5	4	4	4	3	4	4	4	4	4	4	5	4	4	4	4	3	4	6	6	6	6	6	6	7	5	6	6	6	5	5	6	6	1	1	1	2	2
	2	3	15	2	5	5	5	5	5	5	4	4	4	4	4	4	2	4	5	4	4	4	5	4	4	4	4	5	5	6	6	4	4	5	3	5	4	3	4	6	5	4	5	5	1	1	1	1	1
	1	3	16	2	5	5	5	5	5	5	5	5	4	4	5	5	4	4	5	4	5	5	5	4	5	3	4	5	5	7	7	7	7	7	5	4	4	7	7	7	7	7	6	6	1	1	1	2	1
	1	1	27	2	5	5	4	5	5	5	4	4	4	4	5	3	4	4	4	4	4	4	5	5	3	4	4	5	5	5	7	7	6	6	6	7	6	6	7	7	6	7	6	5	1	1	1	1	1
	2	3	6	2	5	5	4	5	5	4	5	5	4	4	4	4	3	4	5	3	4	3	4	4	3	3	4	4	3	6	7	6	7	6	6	6	4	6	6	6	6	6	6	6	1	1	1	1	1
	1	1	18	2	4	4	3	4	3	4	3	3	3	4	4	3	3	3	4	3	3	3	4	4	4	4	3	2	3	4	5	6	6	6	5	5	4	6	5	5	5	5	3	4	2	3	3	3	3
	1	3	8	2	5	5	4	4	5	5	4	5	4	4	5	5	4	3	5	4	5	5	5	4	4	3	5	4	5	7	7	7	7	7	6	7	6	6	7	7	6	7	6	5	1	1	1	1	1
	2	1	13	2	4	4	5	5	4	4	3	3	3	4	4	3	3	3	5	4	4	4	4	3	3	3	2	5	4	1	5	5	6	1	5	6	6	6	4	5	5	4	3	1	1	1	1	3	1
	1	1	9	1	3	4	5	5	5	5	5	5	5	5	5	3	3	4	5	4	4	5	5	4	4	4	4	4	4	4	7	6	1	4	6	6	5	5	7	3	6	6	6	6	2	1	1	2	1
	1	3	2	2	3	4	2	3	4	4	3	3	4	3	4	2	3	2	3	3	2	4	3	2	2	2	3	2	3	4	5	7	6	5	6	4	6	5	6	6	6	7	5	5	5	3	4	3	4
	1	3	14	2	4	4	5	5	4	4	4	4	4	4	4	4	4	4	4	3	3	4	4	4	4	3	4	2	4	6	6	7	6	5	6	6	6	6	6	5	5	5	5	5	1	1	1	2	1
	2	1	13	2	3	4	3	4	3	4	3	3	3	3	3	3	4	4	5	4	4	2	4	4	2	4	3	2	3	5	4	6	6	2	5	6	5	5	6	3	5	5	5	5	3	3	3	2	3
	2	1	13	1	4	5	4	5	5	4	3	5	5	5	4	4	4	4	4	4	4	4	4	4	4	4	4	4	4	5	7	7	7	6	6	6	6	6	6	6	6	6	6	5	1	1	1	2	1
	2	3	8	2	5	4	3	3	4	3	3	3	4	3	5	3	3	2	5	4	4	4	4	3	3	3	5	3	4	4	6	6	6	2	4	5	5	6	6	6	6	6	6	5	1	2	1	2	2
	2	1	13	1	3	3	4	4	3	4	3	3	2	3	4	3	3	3	3	3	3	3	3	3	3	3	3	3	3	4	4	4	4	4	4	4	4	4	4	4	4	4	4	4	3	3	3	3	3
	1	3	14	2	5	5	5	5	4	5	4	4	3	5	4	3	4	3	5	5	3	5	5	3	5	3	3	3	5	5	7	5	7	5	5	4	5	7	7	7	7	7	5	5	1	1	1	3	2
	2	3	13	2	5	5	5	5	4	5	4	4	4	5	5	5	5	4	5	5	5	5	5	5	5	4	5	5	5	6	7	7	7	7	6	6	5	6	7	6	7	7	7	6	1	1	1	1	1
	2	1	22	2	3	1	1	1	1	5	3	1	1	1	2	2	1	1	1	1	1	1	5	5	5	5	2	2	2	2	1	5	1	1	6	6	1	4	7	1	7	1	2	1	1	1	1	1	1
	1	3	3	1	4	3	4	3	3	5	3	5	5	5	5	3	3	3	5	4	4	5	4	3	5	5	5	3	5	7	7	7	7	7	7	7	7	7	7	7	7	7	7	7	1	1	1	1	1
	2	3	2	1	5	4	4	5	5	5	5	3	3	4	5	4	3	3	5	4	4	5	5	4	1	1	5	4	4	4	4	5	7	3	4	5	6	6	6	5	7	5	5	6	1	2	1	2	2
	2	2	2	1	4	4	4	5	4	5	5	4	4	4	5	4	4	3	4	4	4	4	5	4	4	4	4	4	4	5	5	5	4	5	6	6	6	6	6	6	6	6	5	5	1	1	1	1	1
	2	3	5	2	4	4	2	3	3	4	4	4	2	4	3	3	4	3	4	3	3	4	5	4	4	4	4	4	4	5	4	7	6	6	7	6	6	6	6	6	6	6	6	6	2	1	1	1	1
	2	3	12	2	4	3	4	4	3	4	2	3	3	2	2	3	4	3	3	2	3	4	4	3	2	3	4	2	4	5	5	5	5	5	5	4	4	5	5	5	5	5	4	4	2	2	2	2	2
	2	3	13	2	3	3	4	4	3	3	3	3	2	3	3	2	3	2	3	4	4	4	4	3	2	2	3	3	4	2	4	4	4	3	2	3	2	3	4	4	4	3	2	1	3	4	3	4	3
	2	3	15	2	3	2	2	2	3	4	5	3	3	2	1	4	4	3	3	2	2	4	4	4	3	4	4	4	3	5	2	6	5	4	6	5	4	6	6	6	6	6	6	3	1	1	1	1	1
	2	3	10	2	1	4	5	5	2	3	3	4	1	2	1	3	1	1	1	4	4	4	4	4	4	2	1	2	1	2	6	6	6	5	4	1	1	6	1	1	1	1	1	1	5	5	3	3	2
	2	3	2	1	5	5	4	4	5	5	5	5	5	5	5	5	5	3	5	2	5	5	5	5	4	5	5	5	5	7	6	7	7	7	7	7	5	7	7	7	7	7	7	5	1	1	1	1	1
	2	3	20	2	4	4	4	3	3	4	3	3	3	5	5	5	5	3	5	4	4	4	4	4	4	4	4	4	4	4	4	3	7	4	4	4	4	7	7	7	7	7	4	1	1	1	1	1	1
	1	3	10	1	5	5	5	4	5	5	4	5	4	4	5	3	3	2	4	3	4	3	4	3	4	3	4	3	3	4	5	6	6	6	4	6	4	7	7	3	4	6	3	1	1	1	1	3	1
	1	3	22	2	5	4	5	5	4	4	5	5	3	5	5	4	5	3	5	5	5	5	5	3	3	3	5	4	4	5	5	5	7	6	5	6	4	5	7	7	7	7	5	6	1	2	1	2	2
	1	3	8	2	4	4	2	3	4	5	4	5	3	4	5	3	3	3	5	4	4	4	4	4	5	3	4	3	4	5	6	6	6	7	6	4	5	6	6	6	6	6	6	6	4	4	4	4	4
	2	3	13	1	5	5	5	5	5	5	5	5	4	5	5	3	5	3	5	5	5	5	5	4	4	4	5	5	4	5	7	7	5	6	6	6	5	7	7	4	6	6	5	5	1	1	1	1	1
	1	1	20	2	4	4	4	3	3	3	3	4	3	4	4	3	4	3	4	4	4	4	4	4	4	4	4	3	4	4	5	5	4	4	5	6	4	4	5	4	4	4	4	6	2	3	3	2	2
	1	3	7	2	3	4	4	5	2	5	3	4	3	3	4	2	3	2	4	3	3	4	4	4	4	3	3	2	2	2	5	6	6	6	6	5	4	5	6	5	5	6	4	3	2	2	2	2	2
	2	1	6	1	5	5	3	4	4	4	3	5	4	3	5	3	3	2	5	3	3	3	5	5	5	5	5	5	5	4	7	7	7	7	7	7	4	4	3	1	4	7	1	1	1	1	1	3	1
	2	1	22	2	4	3	2	3	3	4	3	4	3	3	3	3	3	3	5	4	3	4	4	5	2	3	3	3	4	4	4	4	5	4	4	4	4	4	4	4	4	4	5	4	1	2	1	2	2
	1	1	17	2	3	4	3	4	3	4	3	3	3	3	3	4	4	3	3	4	4	4	3	3	3	3	3	3	3	5	3	3	4	3	4	3	5	4	3	5	5	4	4	4	3	3	4	2	4
	1	1	23	2	3	3	3	2	2	2	2	1	2	5	5	2	3	1	2	1	1	3	4	4	4	3	1	1	3	2	6	7	7	7	7	7	7	7	7	7	7	7	7	7	3	3	3	4	3
	2	3	3	2	4	2	3	3	3	3	2	3	3	3	3	3	3	2	4	3	2	3	3	4	4	5	5	3	5	4	3	6	4	3	6	6	5	4	5	6	5	6	2	4	3	3	1	3	2
	1	1	20	2	5	4	4	4	5	5	5	5	3	4	4	3	4	3	4	5	4	5	5	5	4	4	4	4	4	5	6	7	7	7	6	7	4	4	7	7	7	7	6	5	1	1	1	1	1
	2	1	18	2	4	5	5	5	4	4	4	5	4	4	3	2	3	3	3	3	4	4	4	4	4	3	5	4	3	4	7	7	7	7	6	6	6	6	6	6	6	6	6	6	1	1	1	2	1
	1	1	22	2	5	5	5	5	5	5	5	5	5	5	5	4	5	4	4	4	5	5	5	5	5	4	5	5	4	6	7	7	7	7	7	7	7	7	7	7	7	7	7	7	1	1	1	1	1
	2	1	13	2	5	4	4	5	4	4	3	5	4	4	5	3	4	2	3	4	3	3	5	5	4	4	5	4	4	4	6	7	7	6	6	7	6	6	7	4	6	6	7	7	1	1	1	1	1
	2	3	18	2	5	4	4	4	4	5	4	4	3	4	4	3	4	3	4	4	4	4	5	4	1	3	4	4	4	6	6	5	6	6	5	6	5	6	7	7	6	6	5	5	1	1	1	1	1
	1	1	17	2	4	5	5	5	4	4	4	4	4	4	5	3	3	4	5	3	4	5	5	5	4	3	4	4	4	3	6	7	7	7	7	7	5	4	7	7	7	6	3	3	1	1	1	1	1
	2	3	17	2	3	4	3	2	3	3	4	3	3	4	3	3	4	4	5	4	4	5	4	4	2	3	5	2	5	3	4	4	5	1	5	5	6	7	6	6	6	6	5	3	1	1	1	1	1
	1	1	16	2	3	4	5	5	3	4	3	3	3	4	4	3	3	3	5	2	3	3	4	4	4	4	4	3	4	4	6	6	6	5	6	5	5	5	6	6	6	6	6	6	2	2	2	2	2
	2	3	30	2	5	5	5	4	5	5	4	5	4	5	5	4	5	4	5	5	5	5	5	5	5	5	5	5	5	7	6	7	7	6	7	7	7	7	7	7	7	7	7	7	1	1	1	1	1
	1	1	22	2	4	5	4	4	3	4	3	5	5	4	5	2	3	4	4	4	4	4	4	4	4	4	4	4	4	4	7	6	6	6	6	6	6	6	6	6	6	6	6	6	1	1	1	1	1
	1	3	17	2	3	4	3	4	3	4	3	4	3	3	3	2	2	3	4	2	3	3	3	4	3	3	3	3	3	2	2	5	5	4	5	5	2	5	5	5	5	5	5	4	1	1	1	1	1
	1	3	23	2	5	5	5	5	5	5	5	5	3	5	5	5	5	3	5	5	5	5	5	5	5	5	5	5	5	7	7	7	7	7	7	7	7	7	7	5	7	7	7	7	1	1	1	1	1
	2	1	25	2	5	5	2	3	5	5	3	4	3	5	5	4	4	2	5	5	4	5	5	4	3	4	4	5	5	6	6	7	7	7	6	7	6	6	5	7	5	6	6	5	1	1	1	1	1
	1	3	19	2	5	4	3	4	4	5	4	5	3	4	4	3	5	3	5	5	4	4	4	4	4	4	4	3	5	4	5	7	7	6	7	7	6	5	6	6	7	7	6	4	1	1	1	1	1
	1	1	20	2	3	2	4	3	4	4	4	4	3	5	5	5	5	3	3	3	5	5	5	4	4	3	4	2	2	4	3	6	6	5	6	7	6	6	6	4	5	7	6	6	1	1	1	1	1
	2	3	16	2	3	4	3	3	4	5	4	4	3	4	5	3	4	3	4	5	3	4	5	4	4	2	2	2	2	4	5	5	4	5	4	4	3	3	7	5	6	6	6	6	1	1	1	1	1
	2	2	24	2	4	4	4	4	4	5	4	4	3	4	5	4	5	4	5	4	5	4	5	4	4	4	5	5	5	6	6	6	7	7	6	7	5	7	7	5	6	6	6	6	1	2	2	1	1
	2	2	9	2	3	4	4	4	4	5	3	4	4	4	4	3	5	3	5	2	4	5	4	4	3	3	4	3	4	3	4	6	6	5	6	7	5	7	5	4	7	7	3	4	2	1	1	1	1
	1	3	30	2	5	5	2	2	4	5	5	5	4	4	5	4	4	4	5	3	4	5	5	5	4	4	5	5	5	6	6	7	7	4	7	6	6	6	6	7	7	7	6	4	1	1	1	1	1
	2	2	7	1	4	4	4	5	4	4	4	4	3	4	5	3	4	4	4	4	4	5	5	5	3	4	4	4	4	5	5	6	4	7	7	7	7	7	7	7	7	7	6	7	1	2	1	2	2
	1	2	22	2	4	4	4	3	3	3	3	3	3	4	4	3	3	3	4	4	4	4	4	4	4	4	4	4	4	5	5	6	6	6	6	6	6	6	6	6	6	6	6	6	2	2	2	2	2
	1	1	14	2	1	3	3	4	1	1	1	1	1	2	5	1	4	2	1	1	1	5	3	2	2	2	1	3	1	1	5	4	5	5	4	3	3	5	4	5	6	5	4	5	4	3	2	2	3
	2	2	12	2	4	3	4	4	4	4	3	3	2	3	3	3	3	3	4	3	3	4	4	4	4	3	3	4	5	4	4	5	5	5	5	4	4	4	5	5	6	6	5	4	1	1	1	1	1
	1	3	28	2	5	5	3	5	5	5	5	5	3	4	5	3	4	2	4	4	3	4	5	4	4	4	4	3	4	6	6	6	6	6	6	6	6	7	7	7	7	7	6	6	1	1	1	1	1
	2	3	10	1	4	4	4	4	3	4	3	4	3	3	3	3	3	3	4	3	3	4	3	3	3	3	3	3	4	5	6	6	6	6	6	6	5	5	6	6	6	6	6	5	1	1	1	2	1
	2	3	10	2	3	3	2	3	3	5	2	3	2	2	4	3	3	2	3	3	2	3	4	4	2	5	4	5	5	4	4	6	4	4	6	6	3	3	4	4	4	5	7	3	1	3	4	2	4
	1	1	15	2	3	3	3	3	4	5	3	4	3	4	3	3	3	4	3	4	3	3	3	3	3	3	3	3	3	4	4	4	4	5	5	6	6	5	5	4	4	4	6	3	1	1	1	2	1
	2	2	13	1	4	5	4	5	4	4	3	4	4	3	4	4	5	2	4	3	3	4	4	4	3	3	4	4	4	4	5	6	6	6	6	6	4	6	6	6	5	5	5	5	1	1	1	3	2
	1	3	15	2	3	2	5	5	3	2	3	4	2	4	4	3	3	3	3	4	4	4	4	3	2	3	3	2	2	4	4	6	5	6	4	5	4	4	4	4	4	4	2	2	3	2	1	1	1
	2	1	13	1	4	4	3	5	3	4	3	4	3	3	3	4	4	3	4	4	3	4	4	4	3	4	5	4	4	6	6	7	6	6	6	6	6	6	7	7	6	7	6	6	1	1	1	2	2
	1	3	27	2	4	4	4	4	3	4	4	4	3	3	4	3	4	3	4	4	4	3	4	4	4	3	4	4	3	4	6	6	6	6	5	4	4	5	5	4	5	5	5	6	3	3	3	3	3
	2	1	6	2	4	4	5	5	4	4	3	5	5	3	4	4	5	3	3	3	3	3	4	4	4	3	4	4	3	6	4	7	7	6	6	6	1	5	5	6	7	7	7	7	2	3	3	3	3
	1	2	12	2	2	1	1	3	3	2	2	1	2	3	1	2	4	2	2	1	2	3	3	2	3	1	1	2	2	3	3	5	4	3	4	3	4	5	4	4	4	2	4	2	4	4	4	2	3
	1	1	22	2	4	4	3	3	4	5	5	5	5	4	5	2	2	3	1	3	3	4	4	5	4	4	5	2	5	3	3	7	7	7	7	7	7	7	7	7	7	7	6	5	1	1	1	1	1
	1	3	10	2	5	5	4	5	4	4	3	4	4	4	4	3	4	3	4	3	4	4	4	4	4	4	4	4	4	5	6	7	7	7	7	7	6	7	7	7	7	7	6	6	1	1	1	3	1
	2	1	7	2	4	4	4	5	3	4	3	3	3	2	2	3	3	3	3	5	3	4	5	5	4	4	4	4	3	4	5	6	5	5	5	4	3	5	6	7	6	7	6	5	1	2	1	3	1
	2	2	10	2	4	3	2	3	3	4	4	3	3	3	3	3	4	3	3	2	2	4	4	4	4	3	3	2	2	2	3	6	3	6	5	4	6	6	4	5	4	6	4	1	2	2	1	4	1
	2	1	3	1	4	4	3	4	4	3	3	3	3	3	3	3	3	2	3	3	3	3	3	4	4	3	4	2	3	5	4	5	5	5	5	5	5	5	5	5	5	5	5	5	3	3	1	2	1
	2	2	10	1	5	4	3	5	4	4	3	4	3	3	4	4	4	3	4	4	4	4	4	4	4	4	4	4	4	6	6	5	6	6	5	5	4	6	5	6	5	6	6	6	1	1	1	1	1
	2	1	1	1	5	5	4	5	5	5	4	5	5	4	5	5	5	3	4	5	5	5	5	5	3	4	5	5	5	6	7	7	6	7	6	6	5	5	5	5	6	6	6	6	1	1	1	2	2
	2	3	1	2	5	4	5	5	3	4	3	4	3	4	3	5	4	3	5	4	4	3	4	3	3	3	4	4	5	6	6	4	4	7	7	6	4	4	4	4	4	3	4	4	2	2	2	3	2
	2	1	7	1	5	5	5	5	5	5	3	5	4	5	5	5	4	4	5	4	5	4	5	5	3	4	4	5	5	7	7	7	7	7	7	7	6	6	6	6	6	6	5	6	1	1	1	2	1
	2	2	8	2	4	4	1	3	2	3	3	3	2	2	3	3	4	4	4	3	2	2	3	3	1	2	4	4	3	5	4	5	5	1	4	5	5	6	4	6	5	6	3	4	1	3	1	3	3
	2	2	10	2	5	3	3	3	4	4	3	4	3	3	2	3	4	2	5	3	3	3	3	3	4	3	3	4	5	3	3	6	2	6	2	7	2	5	4	2	4	6	2	2	1	1	1	2	1
	1	3	20	2	4	4	2	2	4	5	3	4	3	3	4	3	3	3	5	4	4	4	4	4	3	3	4	3	4	5	4	6	5	5	6	4	3	4	4	5	4	5	4	4	2	3	2	2	2
	2	1	10	1	4	4	4	3	3	3	3	3	3	3	3	3	3	3	3	3	3	3	2	3	4	3	4	4	4	4	5	4	4	5	5	5	5	4	5	3	3	4	4	4	3	3	1	3	1
	2	3	2	1	5	5	5	4	5	5	4	5	5	5	5	3	5	3	4	4	4	4	4	5	5	4	5	5	5	4	7	7	7	7	5	5	5	5	5	5	7	7	7	5	1	1	1	1	1
	2	1	2	1	5	5	5	5	4	5	3	5	4	4	5	5	5	3	5	2	4	4	5	5	3	5	5	5	5	6	7	7	7	7	7	7	5	7	5	5	5	7	5	3	1	1	1	1	1
	2	3	20	1	4	4	1	1	3	3	3	4	2	2	5	2	5	3	5	3	3	5	5	3	5	1	5	3	4	5	3	4	6	7	5	2	4	7	7	5	7	7	3	3	1	1	1	2	1
	2	3	5	1	4	4	3	5	4	3	4	5	3	3	4	4	4	3	4	4	4	4	4	4	3	3	4	4	4	6	6	6	6	6	6	6	6	6	6	4	4	5	6	5	1	1	1	2	2
	2	1	6	1	3	5	4	4	3	3	4	5	3	4	4	2	3	2	1	3	3	2	5	4	4	5	1	4	2	2	7	6	6	6	6	5	2	4	7	4	7	5	5	5	1	1	1	3	3
	2	3	2	2	4	4	3	4	4	5	3	4	5	4	5	5	5	3	2	3	5	5	5	5	3	2	3	5	3	7	5	5	1	6	5	6	3	5	6	7	5	7	1	2	1	1	1	2	1
	1	3	21	1	4	5	4	4	4	4	4	4	4	4	4	3	2	3	4	5	4	4	4	3	4	3	4	2	4	4	6	7	7	6	5	6	4	6	7	6	6	6	6	4	1	1	1	2	1
	2	3	7	1	4	5	4	5	4	5	3	5	3	3	5	5	5	4	5	3	3	4	4	3	1	4	5	5	5	6	6	6	1	6	5	6	5	6	6	6	5	5	5	4	1	1	1	1	1
	1	2	17	2	3	3	3	3	4	5	4	5	3	4	4	4	4	3	3	4	4	4	3	4	4	3	3	3	3	5	5	5	5	5	5	5	4	5	4	4	6	5	5	5	3	1	1	2	2
	2	1	2	1	3	4	4	5	3	2	3	4	3	3	4	2	4	3	3	3	3	5	3	3	3	3	3	5	3	4	5	5	5	4	5	5	5	5	6	1	5	4	6	6	2	3	3	1	3
	2	3	3	1	4	4	3	3	4	4	2	3	3	2	4	4	3	2	2	2	2	3	4	3	3	3	3	3	3	5	5	5	5	5	3	4	4	4	5	5	5	4	3	3	1	2	1	2	2
	2	3	3	1	5	4	3	3	4	4	3	4	4	3	4	5	5	4	5	2	4	4	4	4	3	4	4	4	5	6	5	7	2	6	6	6	6	5	6	6	5	6	5	3	1	1	1	2	2
	1	3	10	2	5	5	4	4	4	5	3	4	4	4	5	4	4	4	5	3	4	4	4	5	3	4	5	3	4	6	6	7	7	7	5	6	3	5	7	6	7	7	5	7	1	1	1	1	1
	2	3	14	1	4	4	3	3	4	4	4	5	1	3	5	4	3	2	4	4	4	4	5	3	4	4	5	3	4	6	7	7	6	4	4	4	5	5	6	5	5	5	5	5	1	1	1	1	1
	1	1	20	2	5	5	3	3	5	5	4	5	4	3	5	2	3	3	3	4	4	5	5	3	5	3	4	5	3	4	7	7	7	7	4	5	3	5	7	5	5	5	7	3	1	1	1	1	1
	2	3	14	1	4	4	3	4	5	5	5	5	3	3	3	3	3	2	4	3	4	3	4	4	4	4	4	4	4	5	5	5	5	5	5	5	5	5	6	6	6	5	5	5	3	3	3	3	3
	2	3	18	2	5	5	4	5	4	5	5	4	3	4	4	4	4	4	5	5	4	4	4	3	1	3	4	5	5	6	6	6	1	1	4	4	5	6	5	6	4	4	6	6	2	2	2	3	3
	2	3	6	1	5	5	5	4	4	4	4	5	5	4	4	4	4	3	4	4	4	5	5	5	4	4	4	3	4	5	6	7	7	7	5	5	2	5	7	7	7	7	5	6	1	1	1	2	1
	2	1	2	1	3	2	5	5	3	2	3	3	3	4	3	5	4	3	5	3	3	2	1	2	3	3	2	4	4	5	7	4	4	5	5	4	3	4	4	1	1	6	5	5	5	5	3	5	5
	1	3	20	2	5	4	3	2	5	5	5	5	4	5	4	4	4	2	3	3	4	4	5	5	5	5	5	5	4	5	5	7	7	7	7	7	5	7	6	6	6	7	3	3	1	1	1	1	1
	2	3	2	1	4	4	3	5	4	5	4	4	3	4	5	4	5	2	4	3	4	5	5	5	5	3	5	5	5	5	6	7	7	5	6	6	6	6	6	6	6	6	4	4	1	1	1	1	1
	2	1	7	1	3	2	3	4	4	4	4	3	3	3	3	3	4	3	4	3	3	5	5	4	3	3	3	5	5	4	5	6	7	4	4	7	7	7	7	7	7	7	7	7	1	1	1	1	1
	2	1	7	1	4	4	2	4	4	5	3	4	3	2	4	2	2	1	2	1	2	3	4	4	5	5	5	5	5	5	6	6	7	6	7	6	7	5	5	5	5	6	6	6	5	5	5	5	5
	2	3	5	1	5	4	4	4	3	3	4	3	3	2	4	3	3	4	3	5	3	5	3	3	3	4	5	5	5	6	6	4	3	5	6	6	5	6	6	5	6	6	7	6	1	1	1	1	1
	2	1	1	1	4	4	4	4	4	5	3	4	3	3	5	3	4	4	4	3	4	3	4	4	4	3	5	5	3	5	6	6	7	6	6	5	6	6	6	5	5	5	6	7	1	1	1	1	1
	2	2	13	2	3	2	3	3	2	2	2	2	2	2	3	3	3	3	3	2	2	3	2	3	3	2	4	4	4	4	3	4	2	2	2	5	4	4	4	3	3	4	3	3	3	3	3	3	3
	2	3	4	1	4	3	5	5	5	5	3	5	5	3	4	4	4	3	5	3	4	5	4	5	3	5	5	5	5	4	4	7	7	7	7	7	5	7	4	6	7	7	7	4	1	1	1	1	1
	2	1	10	2	4	4	3	3	4	4	4	4	4	4	4	3	3	3	4	3	4	4	4	4	4	4	4	4	4	5	6	6	6	6	6	6	6	6	6	6	6	6	6	6	1	1	1	1	1
	2	1	13	2	5	5	3	4	5	5	3	5	5	4	5	4	5	3	5	3	4	5	5	5	5	5	5	5	5	6	7	7	7	7	7	7	7	7	7	7	7	7	7	7	1	1	1	1	1
	1	3	13	1	4	5	4	5	4	5	4	4	3	4	5	3	3	3	4	4	4	4	4	4	4	4	4	4	4	6	6	6	7	6	6	6	6	6	6	6	6	6	6	6	1	1	1	1	1
	2	3	14	2	5	5	4	5	5	5	5	5	5	5	5	5	5	4	5	5	5	5	5	5	5	5	5	5	5	7	7	5	7	7	7	7	5	7	7	7	7	7	6	6	1	1	1	1	1
	1	1	12	1	5	4	4	5	5	5	4	4	4	5	5	3	5	3	5	4	4	4	5	4	4	4	5	4	5	6	7	7	7	7	6	7	7	7	5	7	7	7	6	7	1	1	1	1	1
	2	3	15	2	5	4	4	3	4	4	4	4	4	4	4	3	4	4	4	3	5	4	5	5	5	4	5	5	5	5	6	7	7	7	6	7	6	6	6	6	6	6	6	6	1	1	1	1	1
	1	2	16	2	5	5	3	4	5	5	4	4	5	4	5	3	3	4	4	3	4	4	5	5	4	5	5	5	4	5	7	7	7	7	6	7	5	6	7	6	7	6	7	7	1	1	1	2	1
	1	2	1	1	5	5	4	5	5	5	3	5	5	2	5	3	2	3	5	2	5	4	5	3	5	5	5	5	5	7	7	7	1	7	5	6	4	6	5	6	6	6	7	5	1	1	1	1	1
	2	1	9	1	4	3	2	1	3	5	3	3	3	2	3	2	2	2	3	5	4	3	3	3	2	3	3	3	2	4	4	5	2	4	4	4	5	4	4	5	4	4	4	4	1	1	1	1	1
	1	2	10	1	4	4	3	2	4	4	4	4	4	2	4	3	3	3	3	2	3	2	3	4	3	5	4	2	4	4	5	6	2	6	7	7	2	5	5	2	5	5	3	3	2	2	1	1	1
	1	2	24	2	4	4	3	3	3	3	3	4	4	4	4	3	3	2	4	4	4	4	4	3	3	4	4	4	4	3	5	6	6	5	6	5	3	3	4	5	5	6	5	3	1	1	1	2	1
	1	1	19	2	3	3	4	4	2	2	2	2	3	3	3	1	2	2	3	3	3	3	3	3	2	2	3	2	3	3	6	6	7	7	7	7	4	5	5	5	5	5	4	5	5	3	3	3	3
	1	3	20	2	5	3	4	4	4	5	4	5	4	4	4	3	4	3	4	5	5	5	5	5	4	4	4	3	4	5	6	7	7	7	7	7	6	6	7	5	6	7	6	6	1	1	1	1	1
	1	2	15	1	3	2	5	5	4	3	4	4	3	2	4	3	2	2	2	2	5	2	4	3	2	2	2	4	4	5	4	4	4	4	4	4	4	5	4	4	4	4	4	4	2	3	3	3	3
	2	1	13	1	4	4	5	5	4	5	4	3	4	4	5	4	4	4	4	4	4	4	4	5	4	4	4	4	4	4	6	7	7	6	6	6	4	6	6	6	6	7	5	6	1	1	1	2	2
	1	1	13	1	5	5	4	4	5	4	4	4	4	2	4	4	4	4	4	2	3	4	5	3	4	4	3	4	4	4	7	7	7	5	7	4	7	5	6	7	7	7	7	7	1	1	1	1	1
	1	2	15	2	4	4	3	3	3	4	3	4	4	4	4	3	3	3	3	3	3	3	4	3	3	4	5	3	3	4	5	6	6	6	6	6	6	6	6	6	6	6	5	6	3	3	3	3	3
	1	1	28	2	4	4	3	2	4	4	3	4	4	5	4	3	4	3	4	3	4	4	4	4	3	4	4	4	3	4	4	7	6	5	5	5	4	5	5	5	4	6	4	4	1	1	1	2	1
	2	3	13	1	4	4	4	5	4	5	4	4	4	4	2	3	3	2	4	5	5	5	5	5	5	4	5	5	4	5	7	7	7	7	7	7	6	7	7	7	7	7	7	5	1	1	1	1	1
	1	3	15	2	4	4	4	3	4	4	3	3	3	4	4	3	4	2	4	2	4	4	4	4	3	4	4	4	4	6	6	7	7	5	6	6	6	6	6	5	5	5	5	6	1	1	1	2	1
	1	3	8	1	4	3	4	5	5	5	4	5	5	5	3	4	5	4	4	3	4	4	3	4	4	4	4	3	4	5	7	7	7	7	6	7	6	6	6	7	7	7	5	6	3	3	1	3	3
	2	1	5	2	4	3	3	4	3	4	4	4	3	3	4	2	3	2	3	2	3	4	4	4	4	4	3	4	4	4	6	7	7	6	6	6	5	5	6	6	6	6	4	4	1	1	1	1	1
	1	2	20	2	4	5	3	3	3	3	4	4	3	4	4	4	4	4	4	4	4	4	4	4	4	3	3	3	2	3	3	3	5	4	3	4	3	4	4	4	4	3	3	4	1	1	1	1	1
	1	1	2	1	4	4	5	5	3	3	3	4	2	4	4	3	3	2	4	3	3	3	4	3	1	4	3	3	3	6	6	6	6	5	5	5	5	4	6	5	5	5	4	4	1	1	1	2	2
	1	3	25	2	2	2	3	4	2	2	2	3	2	2	3	2	3	1	3	3	3	4	3	4	4	3	3	3	2	3	3	5	5	5	6	6	6	6	6	6	5	5	4	4	3	3	3	2	2
	2	1	10	2	4	3	3	3	4	4	4	4	3	3	3	3	3	2	4	2	2	3	3	3	3	3	3	4	4	4	6	7	7	6	6	6	6	6	5	5	5	5	2	2	1	1	1	1	1
	1	2	6	1	5	4	5	5	5	5	5	5	5	5	5	5	4	4	5	5	5	5	5	5	5	5	5	5	5	7	7	7	7	7	7	7	7	7	7	7	7	7	7	7	1	1	1	1	1
	1	1	6	1	3	4	4	4	3	2	3	3	2	3	3	3	3	2	5	3	3	4	3	3	1	3	3	3	4	5	5	5	1	1	5	5	5	5	3	5	5	5	5	5	3	3	3	3	3
	1	1	32	2	2	4	5	5	5	5	3	5	3	4	5	3	5	2	3	2	3	4	5	5	4	4	5	2	2	4	6	7	7	6	7	7	1	6	6	6	6	7	2	3	1	2	1	2	1
[truncated: 19 more columns]

## Sheet: page 3
TeacherType
1
1
1
1
1
1
1
1
1
1
1
1
1
1
1
1
1
1
1
1
1
1
1
1
1
1
1
1
1
1
1
1
1
1
1
1
1
1
1
1
1
1
1
1
1
1
1
1
1
1
1
1
1
1
1
1
1
1
1
1
1
1
1
1
1
1
1
1
1
1
1
1
1
1
1
1
1
1
1
1
1
1
1
1
1
1
1
1
1
1
1
1
1
1
1
1
1
1
1
1
1
1
1
1
1
1
1
1
1
1
1
1
1
1
1
1
1
1
1
1
1
1
1
1
1
1
1
1
1
1
1
1
1
1
1
1
1
1
1
1
1
1
1
1
1
1
1
1
1
1
1
1
1
1
1
1
1
1
1
1
1
1
1
1
1
1
1
1
1
1
1
1
1
1
1
1
1
1
1
1
1
1
1
1
1
1
1
1
1
1
1
1
1
1
1
1
1
1
1
1
1
1
1
1
1
1
1
1
1
1
1
1
1
1
1
1
1
1
1
1
1
1
1
1
1
1
1
1
1
1
1
1
1
1
1
2
2
2
2
2
2
2
2
2
2
2
2
2
2
2
2
2
2
2
2
2
2
2
2
2
2
2
2
2
2
2
2
2
2
2
2
2
2
2
2
2
2
2
2
2
2
2
2
2
2
2
2
2
2
2
2
2
2
2
2
2
2
2
2
2
2
2
2
2
2
2
2
2
2
2
2
2
2
2
2
2
2
2
2
2
2
2
2
2
2
2
2
2
2
2
2
2
2
2
2
2
2
2
2
2
2
2
2
2
2
2
2
2
2
2
2
2
2
2
2
2
2
2
2
2
2
2
2
2
2
2
2
2
2
2
2
2
2
2
2
2
2
2
2
2
2
2
2
2
2
2
2
2
2
2
2
2
2
2
2
2
2
2
2
2

## Sheet: page 2
Variable	Status	Progress	Duration__in_seconds_	Finished	ResponseId	RecipientLastName	RecipientFirstName	RecipientEmail	ExternalReference	LocationLatitude	LocationLongitude	DistributionChannel		Q4	Q6	Q5_7_TEXT	Q10	Q12_1	Q12_2	Q12_3	Q12_4	Q12_5	Q12_6	Q12_7	Q12_8	Q12_9	Q12_10	Q12_11	Q12_12	Q12_13	Q12_14	Q12_15	Q12_16	Q12_17	Q12_18	Q12_19	Q12_20	Q12_21	Q12_22	Q12_23	Q12_24	Q12_25
Label	Response Type	Progress	Duration (in seconds)	Finished	Response ID	Recipient Last Name	Recipient First Name	Recipient Email	External Data Reference	Location Latitude	Location Longitude	Distribution Channel		college	major	the country from which you obtained your last qualification	have you ever attended any program on teaching students with disabilities at the university level?	Most students with disabilities will make an adequate attempt to complete their assignments.	Integration of students with disabilities will necessitate extensive retraining of general classroom educators.	Integration offers mixed group interaction that will foster understanding and acceptance of differences among students.	It is likely that students with disabilities will exhibit behavior problems in a general education setting.	Students with disabilities can best be served in a general education setting.	The extra attention students with disabilities require will be to the detriment of the other students.	The challenge of being in a general classroom will promote the academic growth of students with disabilities.	Inclusion of students with disabilities will require significant changes in general classroom procedures.	Increased freedom in a general education setting reates too much confusion for students with disabilities.	General educator have the abilities necessary to work with students with disabilities.	The presence of students with disabilities will not promote acceptance of differences on the part of hearing students.	The behavior of students with disabilities will set a bad example for hearing students.	Students with disabilities will probably develop academic skills more rapidly in a general education setting than in special classroom.	Inclusion of students with disabilities will not promote their social independence.	It is not more difficult to maintain order in a a general education setting that contains students with disabilities than in one that does not contain students with disabilities.	Students with disabilities will not monopolize the teachers’ time.	The inclusion of students with disabilities can be beneficial for hearing students.	Students with disabilities are likely to create confusion in a general education setting.	General classroom educators have sufficient training to teach students with disabilities.	Inclusion will likely have a negative effect on the emotional development of students with disabilities.	Students with disabilities should be given every opportunity to function in a general education setting where possible.	The classroom behavior of students with disabilities do not generally require more patience from the teacher than does the classroom behavior of hearing students.	Teaching students with disabilities is better done by special education teachers instead of general classroom educators.	Isolation in a self-contained classroom has a beneficial effect on the social and emotional development of students with disabilities.	Students with disabilities will not be socially isolated in a general education setting
	0	100	311	1	R_2BlLsMNgdRySAU7					24.6537017822265625	46.7151947021484375	anonymous		1			2	2	4	1	3	1	4	3	3	4	3	5	5	3	4	2	2	2	4	3	3	2	3	5	5	5
	0	100	526	1	R_1mlqFmSQpSFIVhX					24.6537017822265625	46.7151947021484375	anonymous		1	educational sciences		2	1	2	2	2	2	4	2	2	3	3	3	4	2	4	1	4	2	4	4	3	1	4	2	4	3
	0	100	550	1	R_1LdPCeGgh3U8687					24.6537017822265625	46.7151947021484375	anonymous		1	applied linguistics		1	1	3	1	4	2	4	2	3	4	2	4	4	2	4	2	2	2	4	2	4	2	2	3	4	3
	0	100	273	1	R_1mtrMRPoWl9fWpf					24.6537017822265625	46.7151947021484375	anonymous		1	special education		1	1	1	1	5	1	4	1	4	3	3	5	5	3	4	1	2	1	5	4	5	1	1	4	5	5
	0	100	565	1	R_2YQ7IFFHptRGgqf					24.6537017822265625	46.7151947021484375	anonymous		1			2	1	2	2	4	2	2	2	2	5	2	3	5	3	4	2	4	1	4	4	3	1	2	4	4	3
	0	100	354	1	R_3iI4YBwGW3ht3ob					24.6537017822265625	46.7151947021484375	anonymous		9			1	2	1	2	3	1	4	1	2	4	4	4	5	3	4	2	3	4	3	4	3	1	2	1	2	2
	0	100	301	1	R_1kGQltYZr0bA5qM					24.6537017822265625	46.7151947021484375	anonymous		18			2	1	1	3	2	4	3	1	1	4	4	3	4	4	4	4	5	3	1	4	2	1	5	1	4	2
	0	100	363	1	R_3D0JZNuERnshfXp					24.6537017822265625	46.7151947021484375	anonymous		12			2	4	4	1	4	2	4	2	4	4	2	4	4	3	3	2	2	2	4	2	4	2	2	4	4	2
	0	100	387	1	R_1hX3ut4yW1wqgSx					21.5167999267578125	39.2191925048828125	anonymous		1			1	1	5	1	5	3	5	1	5	1	1	3	5	3	5	1	1	1	5	5	5	1	1	5	1	1
	0	100	369	1	R_2uKS0SyjF6TtNTd					25	45	anonymous		11			2	4	4	2	4	2	2	2	3	4	4	4	4	4	4	3	3	3	4	4	4	2	2	2	4	3
	0	100	649	1	R_1eEvSH2I0IoiMiv					24.6537017822265625	46.7151947021484375	anonymous		18	English	Sudan	2	3	4	1	4	2	2	2	2	4	2	4	3	2	4	2	2	2	3	2	3	2	2	4	4	3
	0	100	790	1	R_10VlDQh8HwQxcOJ					24.6537017822265625	46.7151947021484375	anonymous		1	curricula and teaching methods		2	1	1	2	2	2	3	1	1	2	3	4	5	5	5	1	4	2	4	4	3	1	2	1	4	3
	0	100	301	1	R_2bO6DcgvgQY0d4G					24.6537017822265625	46.7151947021484375	anonymous		1	curricula and teaching methods		2	2	2	1	4	2	2	2	4	4	4	4	4	4	4	2	2	2	4	4	4	2	4	2	4	4
	0	100	382	1	R_YXFG7vIOfriRERz					24.6537017822265625	46.7151947021484375	anonymous		17			2	3	2	1	3	3	3	1	2	3	3	4	4	3	4	4	3	3	3	3	3	2	3	3	3	3
	0	100	319	1	R_22lWT4pa8MGQXrZ					40.3964996337890625	-80.04419708251953125	anonymous		1			1	2	2	2	1	2	5	1	1	4	4	4	4	2	4	4	4	2	5	5	4	2	4	4	4	4
	0	100	370	1	R_25FvIuheSEYCz2U					24.6537017822265625	46.7151947021484375	anonymous		4			2	1	2	1	3	1	5	1	1	2	3	3	5	2	5	2	4	1	5	4	5	2	1	5	5	3
	0	100	478	1	R_3D6pAawB2270lfG					24.6537017822265625	46.7151947021484375	anonymous		4	mathematics		2	1	1	2	4	2	2	3	1	3	1	5	5	4	4	1	5	2	2	2	3	2	4	2	4	2
	0	100	2413	1	R_RyOv7k4rtoYyStz					24.6537017822265625	46.7151947021484375	anonymous		1			1	1	2	1	1	1	5	1	1	3	2	3	5	3	5	3	3	2	5	1	3	1	3	4	5	2
	0	100	402	1	R_3dXRLwI6ft6BMFg					24.6537017822265625	46.7151947021484375	anonymous		16			2	2	1	1	5	1	4	1	3	3	3	5	5	2	5	3	3	1	5	5	3	1	3	4	4	5
	0	100	345	1	R_3OftmQM9ZXPxEji					24.6537017822265625	46.7151947021484375	anonymous		11			2	4	4	1	4	1	5	2	3	4	2	4	5	3	4	1	2	3	4	4	3	2	2	4	5	2
	0	100	430	1	R_3L59j1KTxzLFxaC					41.4376983642578125	-81.80879974365234375	anonymous		12			2	3	1	2	4	2	2	1	1	3	3	4	4	1	5	1	4	2	4	4	3	1	3	3	4	4
	0	100	486	1	R_5AstChCbYvWHCVz					24.6537017822265625	46.7151947021484375	anonymous		18	English		2	2	1	1	4	1	5	1	1	5	1	4	5	1	5	2	3	2	4	5	4	1	4	1	4	4
	0	100	672	1	R_1IorJ7IT0Metjcn					24.6537017822265625	46.7151947021484375	anonymous		1	intellectual disability		1	2	2	2	2	2	4	2	2	2	4	2	4	2	4	4	2	2	2	4	2	2	2	1	4	2
	0	100	506	1	R_1PTtTCgz8GBoE01					24.6537017822265625	46.7151947021484375	anonymous		13	Excellent		1	3	2	2	2	3	3	2	2	3	2	3	4	3	3	2	3	2	4	3	3	2	2	2	2	3
	0	100	429	1	R_2zpZNNwQUzMOIaZ					24.6537017822265625	46.7151947021484375	anonymous		13	mechanical engineering		2	3	1	1	4	1	4	2	1	3	3	4	4	3	4	2	2		3	2	4	1	2	2	3	2
	0	100	871	1	R_1goHQ6g2ek2JAT8					21.5167999267578125	39.2191925048828125	anonymous		4	Physics		1	2	3	2	4	2	4	2	2	3	2	4	4	3	4	2	2	2	4	3	4	2	2	4	3	2
	0	100	116	1	R_21dFzZTyABWBQQw					24.6537017822265625	46.7151947021484375	anonymous		16	clinical pharmacy		2	1	1	2	3	2	2	1	2	3	2	2	3	3	4	3	4	2	3	2	3	3	2	4	3	3
	0	100	506	1	R_2zdmks9szVaQD1V					24.6537017822265625	46.7151947021484375	anonymous		13			1	2	1	1	4	2	4	1	2	4	3	3	5	2	4	3	3	3	4	3	3	2	3	3	4	2
	0	100	1152	1	R_OB8TU5y6LZx84XD					24.6537017822265625	46.7151947021484375	anonymous		13	Emgineering		2	2	3	2	4	2	4	2	3	4	2	2	3	2	4	2	2	2	3	2	4	2	2	4	3	4
	0	100	425	1	R_3JeYOiLvIraLdRe					24.6537017822265625	46.7151947021484375	anonymous		1	applied arabic linguistics		2	2	2	3	4	2	4	2	2	5	3	3	5	3	4	4	4	2	3	4	3	2	4	2	4	3
	0	100	452	1	R_2XmSGixtu60QljR					24.6537017822265625	46.7151947021484375	anonymous		4	english linguistics		2	2	3	1	1	1	4	1	4	4	4	4	4	2	4	2	2	2	4	4	4	1	2	4	4	2
	0	100	645	1	R_27lfYNuHpV7B6xo					24.6537017822265625	46.7151947021484375	anonymous		1			2	2	2	2	2	2	2	2	5	4	3	3	4	2	4	2	2	4	4	2	4	2	4	1	4	2
	0	100	655	1	R_3rPtDGPYWgU1S2k					24.6537017822265625	46.7151947021484375	anonymous		1	curricula and teaching methods		1	1	2	2	3	2	4	2	2	2	4	2	4	3	4	2	4	3	4	4	4	2	2	2	3	3
	0	100	567	1	R_3M4gz3Ahc0ua68M					40.4405059814453125	-79.99559783935546875	anonymous		3	learning disability + behavior and autism		1	2	3	2	4	2	2	1	1	4	4	5	5	3	5	1	2	2	4	4	4	1	1	4	5	4
	0	100	535	1	R_1nU6BJx44hBkrjc					24.6537017822265625	46.7151947021484375	anonymous		18	English		2	3	2	2	3	3	4	2	1	3	3	3	3	3	4	3	4	3	3	3	3	2	3	3	4	2
	0	100	221	1	R_3PFcOP77hWgVRBg					24.6537017822265625	46.7151947021484375	anonymous		1	literature and criticism		1	1	1	1	3	1	2	1	1	4	2	3	4	1	4	3	2	1	3	4	3	1	2	4	4	3
	0	100	290	1	R_3jdJZcuQH73FyZp					24.6537017822265625	46.7151947021484375	anonymous		13	electrical engineering		2	3	4	2	3	2	3	1	2	2	2	4	3	2	4	2	2	2	4	2	3	2	2	4	4	3
	0	100	185	1	R_3RkNfUjGJw8zm2L					24.6537017822265625	46.7151947021484375	anonymous		13	electrical		2	2	2	2	3	3	4	2	3	4	4	4	4	2	2	3	3	3	3	3	3	2	3	2	3	3
	0	100	503	1	R_8pNWeE4TgDiSFQB					24.6537017822265625	46.7151947021484375	anonymous		13		France	2	3	3	2	4	2	4	2	1	4	2	3	4	3	4	2	2	4	4	3	4	2	2	4	3	3
	0	100	283	1	R_2ZKrMM3wOtZasF5					25	45	anonymous		1	special education		1	2	2	1	2	2	2	1	1	1	4	5	5	2	4	4	3	1	5	5	4	1	4	2	3	4
	0	100	548	1	R_1nZOyEGjskkI4YG					24.6537017822265625	46.7151947021484375	anonymous		1			2	2	2	3	3	3	4	2	2	2	3	3	4	2	4	2	4	3	4	4	3	2	4	1	2	2
	0	100	407	1	R_77HyMXjprUWfKX7					24.6537017822265625	46.7151947021484375	anonymous		13			2	2	1	2	3	3	4	2	2	4	4	3	4	2	4	2	4	4	2	4	3	4	4	2	4	4
	0	100	307	1	R_b4vKgEWT0nGobIt					24.6537017822265625	46.7151947021484375	anonymous		13	electrical engineering		2	1	1	1	2	2	3	1	2	3	3	4	5	2	4	2	4	2	3	1	4	2	4	2	4	4
	0	100	566	1	R_1MXr2X0nRDFoftZ					24.6537017822265625	46.7151947021484375	anonymous		13	Electrical		2	4	3	1	5	2	1	2	3	4	2	5	5	3	5	3	2	2	4	3	2	2	4	4	4	5
	0	100	218	1	R_3PyMkLz7KI6QD3l					24.6537017822265625	46.7151947021484375	anonymous		1			2	2	1	1	3	1	2	1	1	2	2	2	4	3	3	3	3	2	3	3	3	2	3	1	2	3
	0	100	358	1	R_2QsVF6m49QZHaIu					24.6537017822265625	46.7151947021484375	anonymous		4			1	2	2	2	3	1	1	2	2	3	4	3	4	2	4	4	4	2	2	2	2	2	3	4	4	1
	0	100	380	1	R_2Bfihr6XIzJc7yC					24.6537017822265625	46.7151947021484375	anonymous		16			2	1	2	3	3	3	4	2	2	3	2	3	4	3	4	4	3	3	4	3	3	2	4	3	3	3
	0	100	239	1	R_3ey2NUt6MFMpkIv					24.6537017822265625	46.7151947021484375	anonymous		4	English			2	2	1	2	1	4	1	2	4	4	4	5	1	4	2	4	2	4	5	4	1	4	5	4	1
	0	100	383	1	R_1LzYXCa5pp2FRRK					24.6537017822265625	46.7151947021484375	anonymous		4	biology		2	5	3	1	5	1	4	1	1	5	1	5	5	3	5	3	3	3	5	3	4	1	3	4	5	5
	0	100	244	1	R_12xzmHzJgyBPVwD					24.6537017822265625	46.7151947021484375	anonymous		4			2	1	1	1	1	1	2	2	2	2	2	3	4	3	3	3	4	1	3	1	3	2	1	2	4	1
	0	100	236	1	R_3Lkee9LMGbABJED					24.6537017822265625	46.7151947021484375	anonymous		4			2	2	2	2	3	1	3	1	2	4	3	4	4	3	4	3	4	3	4	3	3	2	4	3	4	2
	0	100	425	1	R_26bsjh9pxgwwJgt					24.6537017822265625	46.7151947021484375	anonymous		4	English literature	Malaysia	1	2	1	2	2	4	1	2	2	4	2	4	4	3	4	1	4	4	2	4	5	2	4	1	1	4
	0	100	330	1	R_eDQzg91Z8rI99E5					24.6537017822265625	46.7151947021484375	anonymous		9	mathematics	Egypt	2	2	2	2	3	1	3	2	2	3	4	3	2	3	4	4	3	3	3	4	3	4	4	1	4	2
	0	100	343	1	R_bJYqStBjmQbGRvX					25	45	anonymous		12		France	2	2	2	1	3	2	4	2	1	3	4	3	3	3	3	2	3	2	3	4	3	2	3	3	3	3
	0	100	586	1	R_3h0zLkPoqtqCsXR					24.6537017822265625	46.7151947021484375	anonymous		2	grammar and language		2	3	2	1	4	2	2	1	1	3	3	5	4	4	5	5	3	2	3	4	3	2	2	4	5	1
	0	100	356	1	R_3NCCxetjxK3h587					24.6537017822265625	46.7151947021484375	anonymous		4	linguistics		2	4	2	2	2	2	3	2	3	3	3	4	3	3	4	3	3	2	2	3	4	2	4	2	5	3
	0	100	225	1	R_vC6qhJ3KtC5aD5v					51.58770751953125	0.078399658203125	anonymous		12			2	3	3	1	3	3	1	2	2	2	3	4	4	4	2	4	4	4	1	2	2	2	5	2	4	4
	0	100	476	1	R_2sc2Inji90ptjGh					24.6537017822265625	46.7151947021484375	anonymous		1	curricula and teaching methods	Egypt	1	3	1	1	3	1	3	1	1	2	3	3	4	2	5	5	5	1	3	5	4	1	4	1	4	4
	0	100	246	1	R_3HzCwdrBkgEXrXv					24.6537017822265625	46.7151947021484375	anonymous		1			2	1	1	4	1	2	4	2	2	2	4	4	5	3	2	1	4	4	4	4	2	2	5	2	4	3
	0	100	381	1	R_1eyNJX7hQjvF2SO					24.6537017822265625	46.7151947021484375	anonymous		1			2	3	2	2	3	3	3	2	1	3	3	3	3	3	4	4	4	2	3	4	3	2	4	4	3	3
	0	100	459	1	R_3ey7n8aGh8GeWGe					24.6537017822265625	46.7151947021484375	anonymous		5	arabic language, literature and criticism		2	2	2	1	3	2	1	2	2	3	2	3	4	2	3	2	2	2	4	3	3	3	2	4	3	3
	0	100	381	1	R_2azskG06roQumxY					24.6537017822265625	46.7151947021484375	anonymous		12			2	2	1	1	5	1	1	1	5	5	3	5	5	1	5	1	1	2	3	3	3	1	3	2	5	3
	0	100	501	1	R_3PbFOg8mVimch9f					24.6537017822265625	46.7151947021484375	anonymous		1	special education		2	2	2	1	3	1	2	2	1	3	4	3	4	3	4	3	4	2	5	2	4	2	2	3	4	4
	0	100	365	1	R_3j8PzsFg7rAmApB					24.6537017822265625	46.7151947021484375	anonymous		1			2	3	2	3	2	2	3	2	2	3	3	2	3	2	2	2	3	3	3	2	4	3	3	3	3	3
	0	100	333	1	R_rkK8ExFXrTJsuM9					25	45	anonymous		1			2	1	2	3	3	4	5	4	2	2	5	3	5	5	4	4	5	5	4	5	5	3	5	5	5	3
	0	100	1722	1	R_2uqiOoUI09dB2ox					24.6537017822265625	46.7151947021484375	anonymous		12			2	3	2	2	1	3	3	2	1	3	4	4	4	3	4	3	5	4	3	4	3	2	4	3	4	2
	0	100	5709	1	R_2dY0XMfcMWJ8fzN					24.6537017822265625	46.7151947021484375	anonymous		12		China	2	3	4	1	3	1	1	1	1	1	1	1	5	1	1	1	1	2	2	1	1	3	3	1	1	1
	0	100	352	1	R_1EYiTi53rGH0Ms7					24.6537017822265625	46.7151947021484375	anonymous		12			2	3	3	2	3	2	3	2	2	3	3	3	4	2	3	2	2	3	4	3	3	2	2	3	3	2
	0	100	825	1	R_3feNDgLeDVCIDI0					24.6537017822265625	46.7151947021484375	anonymous		4	physics	Egypt		2	2	1	2	2	3	2	1	4	3	3	4	3	4	3	3	2	4	4	3	2	4	2	3	2
	0	100	778	1	R_3QVKwCABpyJhDec					24.6537017822265625	46.7151947021484375	anonymous		2	educational psychology	Sudan	2	1	4	1	5	1	3	1	3	3	2	4	5	2	5	5	2	2	4	3	4	1	4	4	4	3
	0	100	550	1	R_3nx85tTmSggMKXk					40.0457000732421875	-83.0720977783203125	anonymous		1	special education		1	1	1	2	3	3	3	2	4	3	4	1	5	3	4	3	4	5	3	4	3	2	4	1	4	3
	0	100	367	1	R_2cClGoStTpX244B					24.6537017822265625	46.7151947021484375	anonymous		2			1	3	1	2	4	2	3	2	2	4	2	3	4	2	4	3	2	3	4	3	2	2	2	3	3	3
	0	100	289	1	R_1QEoY5oXffkMNkw					24.6537017822265625	46.7151947021484375	anonymous		2	curricula and teaching methods		2	2	1	1	4	1	3	1	1	3	1	4	4	2	4	2	3	3	5	3	2	2	4	1	4	3
	0	100	4677	1	R_QhbYxCr5FvRcXE5					24.6537017822265625	46.7151947021484375	anonymous		2	educational administration		2	4	1	1	4	1	4	1	4	4	1	4	4	1	4	4	1	2	4	4	4	2	4	2	2	4
	0	100	313	1	R_RLi3mKchajNS2id					24.6537017822265625	46.7151947021484375	anonymous		2	mathematics curricula and teaching methods	Egypt	1	2	1	1	1	1	4	1	2	5	2	4	4	2	4	2	2	2	4	4	4	2	2	2	5	2
	0	100	284	1	R_2CDNzm7xUEkkWfh					25	45	anonymous		2	curricula and teaching methods		2	1	1	1	1	2	2	1	1	3	4	5	5	5	5	4	5	2	4	5	3	1	4	1	3	2
	0	100	217	1	R_2XbLeRAuC3pxsst					24.6537017822265625	46.7151947021484375	anonymous		2			2	1	2	1	4	1	1	1	1	4	2	5	5	3	4	2	4	2	5	2	4	3	3	4	3	2
	0	100	270	1	R_29nuhWrQjAk6vWc					24.6537017822265625	46.7151947021484375	anonymous		2			2	2	3	2	4	2	4	2	3	4	2	4	5	2	4	1	2	2	5	2	4	2	2	3	3	2
	0	100	351	1	R_2cc7q4SfejLYK8p					24.6537017822265625	46.7151947021484375	anonymous		2	curricula and teaching methods		2	1	2	1	4	1	2	1	2	4	1	4	4	2	5	2	2	2	5	4	4	3	1	4	4	2
	0	100	934	1	R_1FRDzAZZtIUXbxk					24.6537017822265625	46.7151947021484375	anonymous		1			1	4	2	2	2	2	5	2	2	2	2	2	2	2	2	2	2	2	2	2	2	2	2	2	2	2
	0	100	1218	1	R_31infkB3cXPS0Sf					24.6537017822265625	46.7151947021484375	anonymous		1	special education		1	2	2	1	4	1	5	1	2	3	3	5	5	1	5	5	2	2	5	4	5	2	2	4	5	2
	0	92	384	0	R_pSosV8tNSlmVtND							anonymous		1	special education		1	3	1	2	2	2	4	2	2	2	3	4	5	3	5	5	5	3	3	4	4	2	4	2	5	4
	0	100	229	1	R_2YDrqsX6MfxQfjA					24.6537017822265625	46.7151947021484375	anonymous		2			2	1	1	1	1	1	1	1	1	1	1	1	1	1	1	1	1	1	1	1	1	1	1	4	4	3
	0	100	278	1	R_27kVu6bRV9UN1YA					24.6537017822265625	46.7151947021484375	anonymous		9	mathematics	Germany	2	1	1	1	3	2	4	2	1	3	1	3	4	2	3	3	4	3	3	2	3	3	4	2	3	3
	0	100	360	1	R_wXdU9xhFHtyjXup					24.6537017822265625	46.7151947021484375	anonymous		15			2	1	2	2	4	1	4	1	4	4	2	3	5	2	5	1	3	2	4	4	4	1	3	5	5	3
	0	100	315	1	R_ZrV6hlFPUzLISEV					26.3264007568359375	43.976898193359375	anonymous		13	mechanical engineering		2	2	2	1	2	2	4	2	1	4	2	3	3	3	3	2	2	2	3	4	3	2	2	1	3	2
	0	100	474	1	R_1OuSYXqPqX8CMhm					24.6537017822265625	46.7151947021484375	anonymous		10	chemistry		2	1	1	2	2	3	2	3	1	2	1	3	4	3	4	3	5	3	2	5	2	2	5	1	3	4
	0	100	919	1	R_2DNTKQfdtmlAD8N					24.6537017822265625	46.7151947021484375	anonymous		11	economics	Egypt	2	3		2	2	5	5	2	2	5	2	5	5	3	5	5	2	2	5	4	3	1	3	1	3	3
	0	100	694	1	R_BssPyH3SAVM462t					24.6537017822265625	46.7151947021484375	anonymous		10	curriculum course		2	2	2	1	4	1	4	1	4	4	2	2	5	1	4	1	2	2	4	2	2	2	2	2	2	2
	0	100	555	1	R_3qwbcrmkXhF2nil					25	45	anonymous		1	special education		2	2	1	1	3	1	4	1	1	3	4	5	5	2	5	4	4	1	4	4	4	2	3	4	5	3
	0	100	340	1	R_1LiYt1Mz6p4uqPb					24.6537017822265625	46.7151947021484375	anonymous		11	law		1	2	2	1	2	1	4	1	4	4	2	2	4	1	4	2	2	2	4	4	1	1	2	2	4	2
	0	100	321	1	R_23g90K7xhcZe4ZZ					24.6537017822265625	46.7151947021484375	anonymous		4			2	1	2	1	4	1	5	1	1	4	1	3	5	1	4	1	2	2	4	2	4	1	1	4	4	2
	0	100	1386	1	R_21bN7FLIJbFSCDX					24.6537017822265625	46.7151947021484375	anonymous		1	islamic studies		2	3	2	2	2	3	3	2	2	3	4	4	4	3	4	4	4	2	2	4	2	3	4	3	3	3
	0	100	289	1	R_SCf5FmofU5qhFfP					24.6537017822265625	46.7151947021484375	anonymous		1	nursing administration		2	1	1	3	1	4	2	5	1	1	5	3	2	4	3	5	5	5	1	5	1	3	5	1	1	1
	0	100	647	1	R_0cyU0i4n100cdod					24.6537017822265625	46.7151947021484375	anonymous		21	nursing administration		2	2	1	2	4	1	5	2	1	5	3	5	5	3	5	5	3	2	5	3	4	1	4	2	3	4
	0	100	310	1	R_stAFPQlOD3zXgHf					24.6537017822265625	46.7151947021484375	anonymous		4			2	2	1	2	4	2	4	2	3	4	4	2	4	3	4	2	5	2	4	4	5	1	3	4	5	3
	0	100	250	1	R_25HhAM031dEK3UN					24.6537017822265625	46.7151947021484375	anonymous		1			2	1	1	2	2	3	3	2	2	2	3	2	3	3	3	3	3	3	2	4	3	3	4	1	2	2
	0	100	421	1	R_27U8YF7IvN4zkLN					24.6537017822265625	46.7151947021484375	anonymous		1			2	1	2	1	2	2	4	2	3	4	4	4	4	2	4	2	4	2	2	4	2	2	4	4	4	2
	0	100	1181	1	R_2qqKnL7CrmKG5F8					24.6537017822265625	46.7151947021484375	anonymous		1			2	2	3	1	5	2	3	1	1	3	2	5	4	3	4	2	3	2	4	4	4	2	2	3	4	3
	0	100	409	1	R_25YrOPWm9LJ62OA					24.6537017822265625	46.7151947021484375	anonymous		1	special education		1	4	1	1	3	2	4	2	1	4	4	4	4	2	4	4	2	2	4	4	4	2	3	4	4	4
	0	100	491	1	R_6R9rbfmpOwtBN8l					24.6537017822265625	46.7151947021484375	anonymous		9	business administration		2	1	1	2	1	1	2	1	1	5	4	4	5	4	4	3	2	1	4	5	4	1	2	1	4	2
	0	100	365	1	R_1zRJQtY9BeOn9Vn					24.6537017822265625	46.7151947021484375	anonymous		1	special education		1	1	1	1	2	1	5	1	1	3	3	4	5	4	5	1	4	1	5	5	4	1	3	5	5	2
	0	8	89	0	R_3iLr6S69glrBCMI							anonymous					1	1	1	1	1	1	1	1	1	1	1	1	1	1	1	1
	0	38	85	0	R_Rk2QbabrMcFonpT							anonymous		4			2	2	2	2	2	2	2	2	2	2	2	2	2	2	2	2
	0	8	26	0	R_2t5nLoCtGRRRxed							anonymous					1	1	1	1	1	1	1	1	1	1	1	1	1	1	1	1
	0	8	10	0	R_1NeTbsmIB5XftSO							anonymous					2	2	2	2	2	2	2	2	2	2	2	2	2	2	2	2
	0	8	13	0	R_pRGo08dpwNStXMd							anonymous					1	1	1	1	1	1	1	1	1	1	1	1	1	1	1	1
	0	38	47	0	R_3kcYs9GV7IqpGue							anonymous		4			2	2	2	2	2	2	2	2	2	2	2	2	2	2	2	2
	0	85	88	0	R_3ezeTHr4RaUFdok							anonymous		1			1
	0	8	62	0	R_3FW3uR1ZFX0ePHG							anonymous
	0	92	738	0	R_2aWacv18qRgshZB							anonymous																														2
	0	38	45	0	R_3CVqDa60q3cVWlx							anonymous		1
	0	85	47	0	R_cRZJOGYEK3WQ3Kx							anonymous		20			2
	0	38	65	0	R_1F5mJnlR6Uvrz5a							anonymous

## Sheet: ListVariables
Variable	GenderAll	EducationalLEVELall	yearsofEXp	AgeAll	w1	w2	w3	w4	w5	w6	w7	w8	w9	w10	w11	w12	w13	w14	w15	w16	w17	w18	w19	w20	w21	w22	w23	w24	w25	Q1	Q2	Q3	Q4	Q5	Q6	Q7	Q8	Q9	Q10	Q11	Q12	Q13	Q14	Q15	SU1	SU2	SU3	SU4	SU5
Question	gender		years of experience	age	w1	w2	w3	w4	w5	w6	w7	w8	w9	w10	w11	w12	w13	w14	w15	w16	w17	w18	w19	w20	w21	w22	w23	w24	w25	Q1	Q2	Q3	Q4	Q5	Q6	Q7	Q8	Q9	Q10	Q11	Q12	Q13	Q14	Q15	U1	U2	U3	U4	U5
Subquestion
Missings
Values/Labels				22 | 1
				23 | 1
				24 | 1
				25 | 1
				26 | 1
				27 | 1
				28 | 1
				29 | 1
				30 | 1
				31 | 1
				32 | 1
				33 | 1
				34 | 1
				35 | 1
				36 | 1
				37 | 1
				38 | 2
				39 | 2
				40 | 2
				41 | 2
				42 | 2
				43 | 2
				44 | 2
				45 | 2
				46 | 2
				47 | 2
				48 | 2
				49 | 2
				50 | 2
				51 | 2
				52 | 2
				53 | 2
				54 | 2
				55 | 2
				56 | 2
				57 | 2
				58 | 2
				59 | 2
				60 | 2
				61 | 2
				62 | 2
				63 | 2
				64 | 2
				65 | 2
				66 | 2
				67 | 2
				68 | 2
				69 | 2
[truncated: 18 more columns]

## Sheet: Source
#	Content	Reference	Text	Type / Range*		Comment
1	QUESTION	[...]	Gender	Quantity
	VARIABLES	GenderAll		[1 to 2]
	VALUES
2	QUESTION	[...]	[...]	Quantity
	VARIABLES	EducationalLEVELall		[1 to 3]
	VALUES
3	QUESTION	[...]	Years of experience (numbers only)	Quantity
	VARIABLES	yearsofEXp		[1 to 40]
	VALUES
4	QUESTION	[...]	Age	Single
	VARIABLES	AgeAll		22 to 69
	VALUES	22	1	22 to 22
		23	1	23 to 23
		24	1	24 to 24
		25	1	25 to 25
		26	1	26 to 26
		27	1	27 to 27
		28	1	28 to 28
		29	1	29 to 29
		30	1	30 to 30
		31	1	31 to 31
		32	1	32 to 32
		33	1	33 to 33
		34	1	34 to 34
		35	1	35 to 35
		36	1	36 to 36
		37	1	37 to 37
		38	2	38 to 38
		39	2	39 to 39
		40	2	40 to 40
		41	2	41 to 41
		42	2	42 to 42
		43	2	43 to 43
		44	2	44 to 44
		45	2	45 to 45
		46	2	46 to 46
		47	2	47 to 47
		48	2	48 to 48
		49	2	49 to 49
		50	2	50 to 50
		51	2	51 to 51
		52	2	52 to 52
		53	2	53 to 53
		54	2	54 to 54
		55	2	55 to 55
		56	2	56 to 56
		57	2	57 to 57
		58	2	58 to 58
		59	2	59 to 59
		60	2	60 to 60
		61	2	61 to 61
		62	2	62 to 62
		63	2	63 to 63
		64	2	64 to 64
		65	2	65 to 65
		66	2	66 to 66
		67	2	67 to 67
		68	2	68 to 68
		69	2	69 to 69
5	QUESTION	[...]	w1	Quantity
	VARIABLES	w1		[1 to 5]
	VALUES
6	QUESTION	[...]	w2	Quantity
	VARIABLES	w2		[1 to 5]
	VALUES
7	QUESTION	[...]	w3	Quantity
	VARIABLES	w3		[1 to 5]
	VALUES
8	QUESTION	[...]	w4	Quantity
	VARIABLES	w4		[1 to 5]
	VALUES
9	QUESTION	[...]	w5	Quantity
	VARIABLES	w5		[1 to 5]
	VALUES
10	QUESTION	[...]	w6	Quantity
	VARIABLES	w6		[1 to 5]
	VALUES
11	QUESTION	[...]	w7	Quantity
	VARIABLES	w7		[1 to 5]
	VALUES
12	QUESTION	[...]	w8	Quantity
	VARIABLES	w8		[1 to 5]
	VALUES
13	QUESTION	[...]	w9	Quantity
	VARIABLES	w9		[1 to 5]
	VALUES
14	QUESTION	[...]	w10	Quantity
	VARIABLES	w10		[1 to 5]
	VALUES
15	QUESTION	[...]	w11	Quantity
	VARIABLES	w11		[1 to 5]
	VALUES
16	QUESTION	[...]	w12	Quantity
	VARIABLES	w12		[1 to 5]
	VALUES
17	QUESTION	[...]	w13	Quantity
	VARIABLES	w13		[1 to 5]
	VALUES
18	QUESTION	[...]	w14	Quantity
	VARIABLES	w14		[1 to 5]
	VALUES
19	QUESTION	[...]	w15	Quantity
	VARIABLES	w15		[1 to 5]
	VALUES
20	QUESTION	[...]	w16	Quantity
	VARIABLES	w16		[1 to 5]
	VALUES
21	QUESTION	[...]	w17	Quantity
	VARIABLES	w17		[1 to 5]
	VALUES
22	QUESTION	[...]	w18	Quantity
	VARIABLES	w18		[1 to 5]
	VALUES
23	QUESTION	[...]	w19	Quantity
	VARIABLES	w19		[1 to 5]
	VALUES
24	QUESTION	[...]	w20	Quantity
	VARIABLES	w20		[2 to 5]
	VALUES
25	QUESTION	[...]	w21	Quantity
	VARIABLES	w21		[1 to 5]
	VALUES
26	QUESTION	[...]	w22	Quantity
	VARIABLES	w22		[1 to 5]
	VALUES
27	QUESTION	[...]	w23	Quantity
	VARIABLES	w23		[1 to 5]
	VALUES
28	QUESTION	[...]	w24	Quantity
	VARIABLES	w24		[1 to 5]
	VALUES
29	QUESTION	[...]	w25	Quantity
	VARIABLES	w25		[1 to 5]
	VALUES
30	QUESTION	[...]	Q1	Quantity
	VARIABLES	Q1		[1 to 7]
	VALUES
31	QUESTION	[...]	Q2	Quantity
	VARIABLES	Q2		[1 to 7]
	VALUES
32	QUESTION	[...]	Q3	Quantity
	VARIABLES	Q3		[1 to 7]
	VALUES
33	QUESTION	[...]	Q4	Quantity
	VARIABLES	Q4		[1 to 7]
	VALUES
34	QUESTION	[...]	Q5	Quantity
	VARIABLES	Q5		[1 to 7]
	VALUES
35	QUESTION	[...]	Q6	Quantity
	VARIABLES	Q6		[1 to 7]
	VALUES
36	QUESTION	[...]	Q7	Quantity
	VARIABLES	Q7		[1 to 7]
	VALUES
37	QUESTION	[...]	Q8	Quantity
	VARIABLES	Q8		[1 to 7]
	VALUES
38	QUESTION	[...]	Q9	Quantity
	VARIABLES	Q9		[1 to 7]
	VALUES
39	QUESTION	[...]	Q10	Quantity
	VARIABLES	Q10		[1 to 7]
	VALUES
40	QUESTION	[...]	Q11	Quantity
	VARIABLES	Q11		[1 to 7]
	VALUES
41	QUESTION	[...]	Q12	Quantity
	VARIABLES	Q12		[1 to 7]
	VALUES
42	QUESTION	[...]	Q13	Quantity
	VARIABLES	Q13		[1 to 7]
	VALUES
43	QUESTION	[...]	Q14	Quantity
	VARIABLES	Q14		[1 to 7]
	VALUES
44	QUESTION	[...]	Q15	Quantity
	VARIABLES	Q15		[1 to 7]
	VALUES
45	QUESTION	[...]	U1	Quantity
	VARIABLES	SU1		[1 to 5]
	VALUES
46	QUESTION	[...]	U2	Quantity
	VARIABLES	SU2		[1 to 5]
	VALUES
47	QUESTION	[...]	U3	Quantity
	VARIABLES	SU3		[1 to 5]
	VALUES
48	QUESTION	[...]	U4	Quantity
	VARIABLES	SU4		[1 to 5]
	VALUES
49	QUESTION	[...]	U5	Quantity
	VARIABLES	SU5		[1 to 5]
	VALUES
50	QUESTION	[...]	U6	Quantity
	VARIABLES	SU6		[1 to 5]
	VALUES
51	QUESTION	[...]	U7	Quantity
	VARIABLES	SU7		[1 to 5]
	VALUES
52	QUESTION	[...]	U8	Quantity
	VARIABLES	SU8		[1 to 5]
	VALUES
53	QUESTION	[...]	U9	Quantity
	VARIABLES	SU9		[1 to 5]
	VALUES
54	QUESTION	[...]	U10	Quantity
	VARIABLES	SU10		[1 to 5]
	VALUES
55	QUESTION	[...]	U11	Quantity
	VARIABLES	SU11		[1 to 5]
	VALUES
56	QUESTION	[...]	U12	Quantity
	VARIABLES	SU12		[1 to 5]
	VALUES
57	QUESTION	[...]	U13	Quantity
	VARIABLES	SU13		[1 to 5]
	VALUES
58	QUESTION	[...]	U14	Quantity
	VARIABLES	SU14		[1 to 5]
	VALUES
59	QUESTION	[...]	U15	Quantity
	VARIABLES	SU15		[1 to 5]
	VALUES
60	QUESTION	[...]	U16	Quantity
	VARIABLES	SU16		[1 to 5]
	VALUES
61	QUESTION	[...]	U17	Quantity
	VARIABLES	SU17		[1 to 5]
	VALUES
62	QUESTION	[...]	U18	Quantity
	VARIABLES	SU18		[1 to 5]
	VALUES
63	QUESTION	[...]	U19	Quantity
	VARIABLES	SU19		[1 to 5]
	VALUES
64	QUESTION	[...]	U20	Quantity
	VARIABLES	US20		[1 to 5]
	VALUES
65	QUESTION	[...]	totally	Quantity
	VARIABLES	totally		[2,6667 to 7]
	VALUES
66	QUESTION	[...]	wor1	Quantity
	VARIABLES	Wor1		[1,92 to 5]
	VALUES
67	QUESTION	[...]	SU	Quantity
	VARIABLES	SU		[1 to 4,95]
	VALUES
68	QUESTION	[...]	[...]	Quantity
	VARIABLES	TeacherType		[1 to 2]
	VALUES
* -	A special column for quickly transforming this source into ready-to-use reports, using the N'table tabulation software.
